# Supplementary material for: Atypical teratoid/rhabdoid tumoroids reveal subgroup-specific drug vulnerabilities
Source: Oncogene. 2023 Apr 5;42(20):1661–71. doi: 10.1038/s41388-023-02681-y (PMC10181938; doi:10.1038/s41388-023-02681-y)
Supplement: Supplementary file 2 — Sup. Table 5 [file 41388_2023_2681_MOESM2_ESM.xlsx]

## Sheet: Sheet1
Drugs included in drug screen
3-AP
4-Hydroperoxy cyclophosphamide (Cyclophosphamide)
6-Mercaptopurine
6-Thioguanine
Abemaciclib
Actinomycin D
Adavosertib
Afatinib
Alectinib
Alisertib
AMG-176
AMG 337
Apatinib
APR-246
AT-406
AT7519
Axitinib
AZD4547
AZD5582
AZD5991
AZD8055
Belinostat
Berzosertib
BI 894999
Binimetinib
Birabresib
Birinapant
Bortezomib
Bosutinib
Brigatinib
Buparlisib
Busulfan
Cabozantinib
Camptothecin
Capmatinib
Carfilzomib
Cediranib
Ceralasertib
Ceritinib
Cisplatin-AQ
Cobimetinib
CPI-203
CPI-455
Crenigacestat
Crenolanib
Crizotinib
CYC065
Cytarabine
Dabrafenib
Dacarbazine
Dasatinib
Daunorubicin
Decitabine (Guadecitabine)
Defactinib
Dexamethasone
Docetaxel
Dovitinib
Doxorubicin
EHT 1864
Enasidenib
Ensartinib
Entinostat
Entospletinib
Entrectinib
Epidaza
Erdafitinib
Erlotinib
Etoposide
Fenretinide
Fimepinostat
Futibatinib
FX1
Galunisertib
Ganetespib
Gemcitabine
Glasdegib
GSK J4
GSK1070916
GSK2636771
GSK269962A
GSK461364
I-BRD9
Ibrutinib
Icotinib
Idasanutlin
Idelalisib
Imatinib
Ipatasertib
IPI549
Ixazomib
JQ-1 carboxylic acid ((+)-JQ-1)
Karonudib
KU-55933
KU-60019
Lapatinib
Larotrectinib
Lenvatinib
LGK974
Linsitinib
LMK-235
Lorlatinib
LTURM34
Masitinib
Melphalan
Merestinib
Metformin
Methotrexate
Midostaurin
Milademetan
Miransertib
Mitoxantrone
MK-2206
MM102
Molibresib
Momelotinib
MTIC
Mubritinib
MX69
Navitoclax
Nedisertib
Neratinib
Nilotinib
Niraparib
Olaparib
Osimertinib
Paclitaxel
Palbociclib
Pamiparib
Panobinostat
Pazopanib
PCI-34051
PD-0325901
Pevonedistat
PF-06651600
Pictilisib
Pinometostat
Ponatinib
Prednisolone
Prexasertib
Quizartinib
Ravoxertinib
Regorafenib
Ribociclib
Romidepsin
Rucaparib
Ruxolitinib
S63845
Samotolisib
Sapitinib
SAR405
Savolitinib
Selinexor
Selumetinib
Sepantronium bromide
SHP099
Siremadlin
Sirolimus
Sitravatinib
SN-38 (Irinotecan)
Sonidegib
Sorafenib
Sunitinib
Talazoparib
Tanespimycin
Taselisib
Tazemetostat
Temozolomide
Temsirolimus
ThioTEPA
THZ1
THZ531
Tivantinib
Topotecan
Trametinib
Vactosertib
Vandetanib
Varlitinib
Vemurafenib
Venetoclax
Vincristine
Vismodegib
Vistusertib
Volasertib
Vorinostat
XAV-939
YO-01027
