# Supplementary material for: Atypical teratoid/rhabdoid tumoroids reveal subgroup-specific drug vulnerabilities
Source: Oncogene. 2023 Apr 5;42(20):1661–71. doi: 10.1038/s41388-023-02681-y (PMC10181938; doi:10.1038/s41388-023-02681-y)
Supplement: Supplementary file 3 — Sup. Table 6 [file 41388_2023_2681_MOESM3_ESM.xlsx]

## Sheet: LogIC50 values DOI
Compound	ATRT02_SHH	ATRT04_SHH	ATRT05_SHH	ATRT15_SHH	ATRT17_SHH	ATRT18_SHH	ATRT06_MYC	ATRT07_MYC	ATRT08_MYC	BM_MRT_01	BM_MRT_20	ecMRT_103T2	ecMRT_78T2	ecMRT_JD33
AZD4547	-0.0852077	-1.20328	-1.40069	0.475606	-1.348	-1.06525	-2.04368	-1.78763	-1.67455	0.518653	-1.43633	-1.16416	0.5403	0.249876
Brigatinib	0.728799	-0.0528191	0.209177	0.129111	-0.379528	0.184417	-0.439273	-0.0925194	-0.210387	0.562072	0.14429	0.498219	0.0657653	0.0498556
Cediranib	0.46468	-0.0103917	-0.338992	0.363796	-0.534678	-0.0539989	-0.822477	-0.768849	-0.770388	0.332484	-0.0257219	-0.179703	0.673305	-0.249669
Crenigacestat	NA	NA	NA	NA	-2.03196	NA	NA	NA	NA	NA	NA	NA	NA	NA
Dexamethasone	NA	NA	NA	NA	NA	NA	NA	NA	NA	NA	NA	NA	NA	NA
Dovitinib	0.20893	-0.331664	-0.389255	0.0492263	-0.702538	-0.177293	-0.712747	-0.672534	-0.420653	0.362837	-0.0388246	-0.38903	-0.19862	-0.136079
Erdafitinib	0.13414	-1.7324	-2.13865	0.208746	-2.12384	-1.17212	-2.76463	-2.58369	-2.60399	0.00636415	-2.11962	-1.67387	0.661712	-0.401242
Futibatinib	-0.513063	-2.94953	-2.66511	0.933764	-2.52563	-1.87934	-2.85279	-3.16489	-3.30414	0.452825	-2.42116	-1.95428	0.00589476	-1.13586
Lenvatinib	NA	0.279651	0.0772131	NA	-0.312001	0.150759	-0.417098	-0.470954	-0.377726	NA	0.301189	0.784724	NA	NA
Navitoclax	0.450107	-1.67365	-0.497586	-0.111289	-0.549688	0.294514	0.282197	0.341529	0.400718	0.350046	0.535811	0.742743	0.0928093	-0.43151
Pazopanib	0.280824	0.28118	0.265918	0.979769	0.101345	0.856779	-0.0874969	-0.0868018	-0.291365	NA	0.652442	0.818083	NA	0.497058
Ponatinib	-0.483139	-1.10861	-1.35939	-0.110134	-1.44856	-0.865449	-1.613	-1.65221	-1.44539	-0.224866	-0.684775	-0.792959	-0.474672	-0.803173
Sitravatinib	0.849819	0.847322	0.532049	0.314306	0.221283	0.543563	0.0140108	0.191453	0.0989485	0.602985	0.413309	0.48848	0.792742	0.209831
THZ1	-1.53291	-1.8255	-1.65037	-1.56509	-1.83571	-1.58842	-2.08353	-2.14721	-1.96022	-1.4817	-1.69629	-1.59171	-2.24712	-1.12551
Topotecan	-1.23747	-1.38109	-1.52679	-0.622831	-1.52365	-1.69819	-1.69389	-1.75498	-1.81434	-1.46616	-1.19148	-1.35897	-1.47777	-1.14455
Venetoclax	0.701868	0.0442267	0.62773	0.694087	0.432951	0.359186	0.768243	0.412273	NA	0.760841	0.819456	0.440409	0.923267	0.956459
YO-01027	NA	NA	-0.863615	NA	-2.82537	NA	NA	NA	NA	NA	NA	NA	NA	NA
