# Supplementary material for: Atypical teratoid/rhabdoid tumoroids reveal subgroup-specific drug vulnerabilities
Source: Oncogene. 2023 Apr 5;42(20):1661–71. doi: 10.1038/s41388-023-02681-y (PMC10181938; doi:10.1038/s41388-023-02681-y)
Supplement: Supplementary file 5 — Sup. Table 2 [file 41388_2023_2681_MOESM5_ESM.xlsx]

## Sheet: Sheet1
Comparison	Pearson R	Subtype
All PDOX (inter-sample)	0.102044	Model comparison
All PDOX (inter-sample)	0.408119	Model comparison
All PDOX (inter-sample)	0.246279	Model comparison
All PDOX (inter-sample)	0.893603	Model comparison
All PDOX (inter-sample)	0.439324	Model comparison
All PDOX (inter-sample)	0.442401	Model comparison
All Tumoroid (inter-sample)	0.192022	Model comparison
All Tumoroid (inter-sample)	0.402312	Model comparison
All Tumoroid (inter-sample)	0.164177	Model comparison
All Tumoroid (inter-sample)	0.177347	Model comparison
All Tumoroid (inter-sample)	0.257519	Model comparison
All Tumoroid (inter-sample)	0.2943	Model comparison
All Tumoroid (inter-sample)	0.151433	Model comparison
All Tumoroid (inter-sample)	0.267701	Model comparison
All Tumoroid (inter-sample)	0.291431	Model comparison
All Tumoroid (inter-sample)	0.539701	Model comparison
All Tumoroid (inter-sample)	0.346323	Model comparison
All Tumoroid (inter-sample)	0.228444	Model comparison
All Tumoroid (inter-sample)	0.49629	Model comparison
All Tumoroid (inter-sample)	0.371227	Model comparison
All Tumoroid (inter-sample)	0.327098	Model comparison
All Tumoroid (inter-sample)	0.833739	Model comparison
All Tumoroid (inter-sample)	0.401566	Model comparison
All Tumoroid (inter-sample)	0.388649	Model comparison
All Tumoroid vs PDOX (paired)	0.89576	Model comparison
All Tumoroid vs PDOX (paired)	0.766488	Model comparison
All Tumoroid vs PDOX (paired)	0.772111	Model comparison
All Tumoroid vs PDOX (paired)	0.869957	Model comparison
All Tumoroid vs PDOX (paired)	0.842982	Model comparison
All Tumoroid vs PDOX (paired)	0.865673	Model comparison
SHH Tumoroid vs SHH PDOX (paired)	0.89576	SHH
SHH Tumoroid vs SHH PDOX (paired)	0.766488	SHH
SHH Tumoroid vs SHH PDOX (paired)	0.772111	SHH
MYC Tumoroid vs MYC PDOX (paired)	0.869957	MYC
MYC Tumoroid vs MYC PDOX (paired)	0.842982	MYC
MYC Tumoroid vs MYC PDOX (paired)	0.865673	MYC
