# Supplementary material for: Atypical teratoid/rhabdoid tumoroids reveal subgroup-specific drug vulnerabilities
Source: Oncogene. 2023 Apr 5;42(20):1661–71. doi: 10.1038/s41388-023-02681-y (PMC10181938; doi:10.1038/s41388-023-02681-y)
Supplement: Supplementary file 6 — Sup. Table 3 [file 41388_2023_2681_MOESM6_ESM.xlsx]

## Sheet: Tumoroid vs. Reference set
All tumoroid vs reference set
GO	ONTOLOGY	TERM	N	DE	P.DE	FDR	SigGenesInSet
GO:0050790	BP	regulation of catalytic activity	117	15	0.000444232	1	PPP1R17,ARHGEF25,PARP4,PRKD2,MYC,PLEKHG6,PPP2R2B,PRKCZ,PRKG1,LXN,SCG5,BTC,RGS20,MACROH2A1,ARHGAP11A
GO:0051966	BP	regulation of synaptic transmission, glutamatergic	5	3	0.000905814	1	GRM1,TNR,NRXN1
GO:0007158	BP	neuron cell-cell adhesion	5	3	0.00130297	1	TNR,NRXN3,NRXN1
GO:0031644	BP	regulation of nervous system process	17	5	0.00144436	1	TENM4,GRM1,PRKCZ,TNR,NRXN1
GO:2000278	BP	regulation of DNA biosynthetic process	7	3	0.00320326	1	PARP4,PRKD2,MYC
GO:0065009	BP	regulation of molecular function	166	17	0.00339811	1	PPP1R17,ARHGEF25,PARP4,PRKD2,MYC,PLEKHG6,PPP2R2B,PRKCZ,PRKG1,LXN,SCG5,BTC,SETD6,RGS20,IL18RAP,MACROH2A1,ARHGAP11A
GO:0071897	BP	DNA biosynthetic process	8	3	0.00492823	1	PARP4,PRKD2,MYC
GO:0007216	BP	G protein-coupled glutamate receptor signaling pathway	3	2	0.00564176	1	GRM1,HOMER3
GO:0033044	BP	regulation of chromosome organization	3	2	0.00651953	1	MYC,MACROH2A1
GO:0007173	BP	epidermal growth factor receptor signaling pathway	9	3	0.00698826	1	CDH13,GRB7,BTC
GO:0038127	BP	ERBB signaling pathway	9	3	0.00698826	1	CDH13,GRB7,BTC
GO:0051972	BP	regulation of telomerase activity	3	2	0.00771201	1	PARP4,MYC
GO:0006935	BP	chemotaxis	46	7	0.00918065	1	CDH13,ARHGEF25,EVX1,PRKD2,TNR,NRXN3,NRXN1
GO:0042330	BP	taxis	46	7	0.00918065	1	CDH13,ARHGEF25,EVX1,PRKD2,TNR,NRXN3,NRXN1
GO:0050896	BP	response to stimulus	458	33	0.00962071	1	CDH13,PPP1R17,NXPH4,ARHGEF25,PARP4,CYP2C9,EVX1,FOSB,PRKD2,TENM4,GRB7,GRM1,SAMD12,MAP1LC3C,MT1F,MYC,PITX3,PLEKHG6,PRKCZ,PRKG1,LXN,SCG5,BTC,TNR,SETD6,CDC42BPA,RGS20,IL18RAP,NRXN3,NRXN1,HOMER3,MACROH2A1,ARHGAP11A
GO:2000463	BP	positive regulation of excitatory postsynaptic potential	3	2	0.00987954	1	PRKCZ,NRXN1
GO:0032623	BP	interleukin-2 production	4	2	0.0110601	1	PRKD2,HOMER3
GO:0032663	BP	regulation of interleukin-2 production	4	2	0.0110601	1	PRKD2,HOMER3
GO:0051968	BP	positive regulation of synaptic transmission, glutamatergic	4	2	0.011346	1	TNR,NRXN1
GO:0033002	BP	muscle cell proliferation	17	4	0.0119754	1	CDH13,TENM4,MYC,PRKG1
GO:0035249	BP	synaptic transmission, glutamatergic	9	3	0.0120446	1	GRM1,TNR,NRXN1
GO:0007169	BP	transmembrane receptor protein tyrosine kinase signaling pathway	40	6	0.012715	1	CDH13,PRKD2,GRB7,SAMD12,PRKCZ,BTC
GO:0044057	BP	regulation of system process	47	7	0.0139363	1	DSG2,TENM4,GRM1,PRKCZ,PRKG1,TNR,NRXN1
GO:0051336	BP	regulation of hydrolase activity	51	7	0.0143071	1	PPP1R17,PRKD2,MYC,PRKCZ,PRKG1,LXN,ARHGAP11A
GO:0051092	BP	positive regulation of NF-kappaB transcription factor activity	12	3	0.015268	1	PRKD2,PRKCZ,IL18RAP
GO:0014072	BP	response to isoquinoline alkaloid	4	2	0.0153329	1	FOSB,PITX3
GO:0043278	BP	response to morphine	4	2	0.0153329	1	FOSB,PITX3
GO:0071625	BP	vocalization behavior	4	2	0.0156643	1	NRXN3,NRXN1
GO:0001954	BP	positive regulation of cell-matrix adhesion	4	2	0.017023	1	CDH13,PRKCZ
GO:0031646	BP	positive regulation of nervous system process	4	2	0.0171329	1	TENM4,TNR
GO:0050848	BP	regulation of calcium-mediated signaling	5	2	0.0180238	1	CDH13,HOMER3
GO:0051716	BP	cellular response to stimulus	385	28	0.0197656	1	CDH13,PPP1R17,NXPH4,ARHGEF25,PARP4,CYP2C9,FOSB,PRKD2,TENM4,GRB7,GRM1,SAMD12,MAP1LC3C,MT1F,MYC,PITX3,PLEKHG6,PRKCZ,PRKG1,SCG5,BTC,TNR,CDC42BPA,RGS20,IL18RAP,NRXN1,HOMER3,ARHGAP11A
GO:0007411	BP	axon guidance	29	5	0.0197842	1	ARHGEF25,EVX1,TNR,NRXN3,NRXN1
GO:0097485	BP	neuron projection guidance	29	5	0.0197842	1	ARHGEF25,EVX1,TNR,NRXN3,NRXN1
GO:0014013	BP	regulation of gliogenesis	12	3	0.0199114	1	TENM4,MYC,PITX3
GO:2000573	BP	positive regulation of DNA biosynthetic process	5	2	0.0218105	1	PRKD2,MYC
GO:0042391	BP	regulation of membrane potential	30	5	0.021833	1	DSG2,GRM1,MYC,PRKCZ,NRXN1
GO:0048659	BP	smooth muscle cell proliferation	12	3	0.0229616	1	CDH13,MYC,PRKG1
GO:0048660	BP	regulation of smooth muscle cell proliferation	12	3	0.0229616	1	CDH13,MYC,PRKG1
GO:0098815	BP	modulation of excitatory postsynaptic potential	5	2	0.0229839	1	PRKCZ,NRXN1
GO:0042058	BP	regulation of epidermal growth factor receptor signaling pathway	6	2	0.025482	1	CDH13,BTC
GO:1901184	BP	regulation of ERBB signaling pathway	6	2	0.025482	1	CDH13,BTC
GO:0007626	BP	locomotory behavior	21	4	0.0269627	1	GRM1,HOXD10,PITX3,TNR
GO:0050806	BP	positive regulation of synaptic transmission	13	3	0.0286574	1	PRKCZ,TNR,NRXN1
GO:0007610	BP	behavior	56	7	0.0292902	1	GRM1,HOXD10,PITX3,PRKCZ,TNR,NRXN3,NRXN1
GO:0009605	BP	response to external stimulus	141	13	0.0296449	1	CDH13,ARHGEF25,EVX1,FOSB,PRKD2,MAP1LC3C,MYC,PRKG1,LXN,TNR,SETD6,NRXN3,NRXN1
GO:1903035	BP	negative regulation of response to wounding	5	2	0.0303136	1	PRKG1,TNR
GO:0048666	BP	neuron development	95	10	0.0306355	1	ARHGEF25,EVX1,TENM4,HOXD10,PITX3,PRKCZ,PRKG1,TNR,NRXN3,NRXN1
GO:0007612	BP	learning	14	3	0.0307145	1	TNR,NRXN3,NRXN1
GO:0050921	BP	positive regulation of chemotaxis	7	2	0.0338498	1	CDH13,PRKD2
GO:0007033	BP	vacuole organization	6	2	0.0349547	1	HOOK2,MAP1LC3C
GO:0018193	BP	peptidyl-amino acid modification	50	6	0.0354478	1	PRKD2,PRKCZ,BTC,SETD6,CDC42BPA,MACROH2A1
GO:0007215	BP	glutamate receptor signaling pathway	7	2	0.0360876	1	GRM1,HOMER3
GO:0010811	BP	positive regulation of cell-substrate adhesion	6	2	0.0375291	1	CDH13,PRKCZ
GO:0035655	BP	interleukin-18-mediated signaling pathway	1	1	0.0377797	1	IL18RAP
GO:0070673	BP	response to interleukin-18	1	1	0.0377797	1	IL18RAP
GO:0071351	BP	cellular response to interleukin-18	1	1	0.0377797	1	IL18RAP
GO:0007638	BP	mechanosensory behavior	1	1	0.037793	1	NRXN1
GO:0031223	BP	auditory behavior	1	1	0.037793	1	NRXN1
GO:0042297	BP	vocal learning	1	1	0.037793	1	NRXN1
GO:0097104	BP	postsynaptic membrane assembly	1	1	0.037793	1	NRXN1
GO:0097116	BP	gephyrin clustering involved in postsynaptic density assembly	1	1	0.037793	1	NRXN1
GO:0097118	BP	neuroligin clustering involved in postsynaptic membrane assembly	1	1	0.037793	1	NRXN1
GO:0097119	BP	postsynaptic density protein 95 clustering	1	1	0.037793	1	NRXN1
GO:0098596	BP	imitative learning	1	1	0.037793	1	NRXN1
GO:0098597	BP	observational learning	1	1	0.037793	1	NRXN1
GO:0098598	BP	learned vocalization behavior or vocal learning	1	1	0.037793	1	NRXN1
GO:0006356	BP	regulation of transcription by RNA polymerase I	1	1	0.03813	1	MACROH2A1
GO:0006360	BP	transcription by RNA polymerase I	1	1	0.03813	1	MACROH2A1
GO:0009303	BP	rRNA transcription	1	1	0.03813	1	MACROH2A1
GO:0016479	BP	negative regulation of transcription by RNA polymerase I	1	1	0.03813	1	MACROH2A1
GO:0031061	BP	negative regulation of histone methylation	1	1	0.03813	1	MACROH2A1
GO:0034086	BP	maintenance of sister chromatid cohesion	1	1	0.03813	1	MACROH2A1
GO:0034088	BP	maintenance of mitotic sister chromatid cohesion	1	1	0.03813	1	MACROH2A1
GO:0034091	BP	regulation of maintenance of sister chromatid cohesion	1	1	0.03813	1	MACROH2A1
GO:0034093	BP	positive regulation of maintenance of sister chromatid cohesion	1	1	0.03813	1	MACROH2A1
GO:0034182	BP	regulation of maintenance of mitotic sister chromatid cohesion	1	1	0.03813	1	MACROH2A1
GO:0034184	BP	positive regulation of maintenance of mitotic sister chromatid cohesion	1	1	0.03813	1	MACROH2A1
GO:0034502	BP	protein localization to chromosome	1	1	0.03813	1	MACROH2A1
GO:0042790	BP	nucleolar large rRNA transcription by RNA polymerase I	1	1	0.03813	1	MACROH2A1
GO:0045618	BP	positive regulation of keratinocyte differentiation	1	1	0.03813	1	MACROH2A1
GO:0045815	BP	epigenetic maintenance of chromatin in transcription-competent conformation	1	1	0.03813	1	MACROH2A1
GO:0045876	BP	positive regulation of sister chromatid cohesion	1	1	0.03813	1	MACROH2A1
GO:0051572	BP	negative regulation of histone H3-K4 methylation	1	1	0.03813	1	MACROH2A1
GO:0061086	BP	negative regulation of histone H3-K27 methylation	1	1	0.03813	1	MACROH2A1
GO:0070198	BP	protein localization to chromosome, telomeric region	1	1	0.03813	1	MACROH2A1
GO:0070199	BP	establishment of protein localization to chromosome	1	1	0.03813	1	MACROH2A1
GO:0071168	BP	protein localization to chromatin	1	1	0.03813	1	MACROH2A1
GO:0071169	BP	establishment of protein localization to chromatin	1	1	0.03813	1	MACROH2A1
GO:0140747	BP	regulation of ncRNA transcription	1	1	0.03813	1	MACROH2A1
GO:1901836	BP	regulation of transcription of nucleolar large rRNA by RNA polymerase I	1	1	0.03813	1	MACROH2A1
GO:1901837	BP	negative regulation of transcription of nucleolar large rRNA by RNA polymerase I	1	1	0.03813	1	MACROH2A1
GO:1902750	BP	negative regulation of cell cycle G2/M phase transition	1	1	0.03813	1	MACROH2A1
GO:1903226	BP	positive regulation of endodermal cell differentiation	1	1	0.03813	1	MACROH2A1
GO:1904814	BP	regulation of protein localization to chromosome, telomeric region	1	1	0.03813	1	MACROH2A1
GO:1904815	BP	negative regulation of protein localization to chromosome, telomeric region	1	1	0.03813	1	MACROH2A1
GO:2001252	BP	positive regulation of chromosome organization	1	1	0.03813	1	MACROH2A1
GO:0070262	BP	peptidyl-serine dephosphorylation	1	1	0.0387991	1	PPP2R2B
GO:0035902	BP	response to immobilization stress	1	1	0.0392513	1	PITX3
GO:1904313	BP	response to methamphetamine hydrochloride	1	1	0.0392513	1	PITX3
GO:1904935	BP	positive regulation of cell proliferation in midbrain	1	1	0.0392513	1	PITX3
GO:1990790	BP	response to glial cell derived neurotrophic factor	1	1	0.0392513	1	PITX3
GO:1990792	BP	cellular response to glial cell derived neurotrophic factor	1	1	0.0392513	1	PITX3
GO:0034109	BP	homotypic cell-cell adhesion	6	2	0.0403583	1	DSG2,PRKG1
GO:0050877	BP	nervous system process	87	9	0.0405122	1	MARVELD2,TENM4,GRM1,HOXD10,PRKCZ,LXN,TNR,NRXN3,NRXN1
GO:0000723	BP	telomere maintenance	1	1	0.041308	1	MYC
GO:0007007	BP	inner mitochondrial membrane organization	1	1	0.041308	1	MYC
GO:0010829	BP	negative regulation of glucose transmembrane transport	1	1	0.041308	1	MYC
GO:0010918	BP	positive regulation of mitochondrial membrane potential	1	1	0.041308	1	MYC
GO:0015727	BP	lactate transport	1	1	0.041308	1	MYC
GO:0030808	BP	regulation of nucleotide biosynthetic process	1	1	0.041308	1	MYC
GO:0030810	BP	positive regulation of nucleotide biosynthetic process	1	1	0.041308	1	MYC
GO:0032204	BP	regulation of telomere maintenance	1	1	0.041308	1	MYC
GO:0035873	BP	lactate transmembrane transport	1	1	0.041308	1	MYC
GO:0035879	BP	plasma membrane lactate transport	1	1	0.041308	1	MYC
GO:0045821	BP	positive regulation of glycolytic process	1	1	0.041308	1	MYC
GO:0045838	BP	positive regulation of membrane potential	1	1	0.041308	1	MYC
GO:0045981	BP	positive regulation of nucleotide metabolic process	1	1	0.041308	1	MYC
GO:0046325	BP	negative regulation of glucose import	1	1	0.041308	1	MYC
GO:0046722	BP	lactic acid secretion	1	1	0.041308	1	MYC
GO:0046898	BP	response to cycloheximide	1	1	0.041308	1	MYC
GO:0051782	BP	negative regulation of cell division	1	1	0.041308	1	MYC
GO:0071409	BP	cellular response to cycloheximide	1	1	0.041308	1	MYC
GO:0071462	BP	cellular response to water stimulus	1	1	0.041308	1	MYC
GO:0071464	BP	cellular response to hydrostatic pressure	1	1	0.041308	1	MYC
GO:0072131	BP	kidney mesenchyme morphogenesis	1	1	0.041308	1	MYC
GO:0072133	BP	metanephric mesenchyme morphogenesis	1	1	0.041308	1	MYC
GO:0072185	BP	metanephric cap development	1	1	0.041308	1	MYC
GO:0072186	BP	metanephric cap morphogenesis	1	1	0.041308	1	MYC
GO:0090094	BP	metanephric cap mesenchymal cell proliferation involved in metanephros development	1	1	0.041308	1	MYC
GO:0090095	BP	regulation of metanephric cap mesenchymal cell proliferation	1	1	0.041308	1	MYC
GO:0090096	BP	positive regulation of metanephric cap mesenchymal cell proliferation	1	1	0.041308	1	MYC
GO:1900371	BP	regulation of purine nucleotide biosynthetic process	1	1	0.041308	1	MYC
GO:1900373	BP	positive regulation of purine nucleotide biosynthetic process	1	1	0.041308	1	MYC
GO:1900544	BP	positive regulation of purine nucleotide metabolic process	1	1	0.041308	1	MYC
GO:1901857	BP	positive regulation of cellular respiration	1	1	0.041308	1	MYC
GO:1903840	BP	response to arsenite(3-)	1	1	0.041308	1	MYC
GO:1903841	BP	cellular response to arsenite(3-)	1	1	0.041308	1	MYC
GO:1903842	BP	response to arsenite ion	1	1	0.041308	1	MYC
GO:1903843	BP	cellular response to arsenite ion	1	1	0.041308	1	MYC
GO:1903862	BP	positive regulation of oxidative phosphorylation	1	1	0.041308	1	MYC
GO:1904385	BP	cellular response to angiotensin	1	1	0.041308	1	MYC
GO:1904585	BP	response to putrescine	1	1	0.041308	1	MYC
GO:1904586	BP	cellular response to putrescine	1	1	0.041308	1	MYC
GO:1904619	BP	response to dimethyl sulfoxide	1	1	0.041308	1	MYC
GO:1904620	BP	cellular response to dimethyl sulfoxide	1	1	0.041308	1	MYC
GO:1904627	BP	response to phorbol 13-acetate 12-myristate	1	1	0.041308	1	MYC
GO:1904628	BP	cellular response to phorbol 13-acetate 12-myristate	1	1	0.041308	1	MYC
GO:1990637	BP	response to prolactin	1	1	0.041308	1	MYC
GO:1990646	BP	cellular response to prolactin	1	1	0.041308	1	MYC
GO:1990839	BP	response to endothelin	1	1	0.041308	1	MYC
GO:1990840	BP	response to lectin	1	1	0.041308	1	MYC
GO:1990858	BP	cellular response to lectin	1	1	0.041308	1	MYC
GO:1990859	BP	cellular response to endothelin	1	1	0.041308	1	MYC
GO:2001169	BP	regulation of ATP biosynthetic process	1	1	0.041308	1	MYC
GO:2001171	BP	positive regulation of ATP biosynthetic process	1	1	0.041308	1	MYC
GO:0050885	BP	neuromuscular process controlling balance	7	2	0.0414262	1	TNR,NRXN1
GO:0007176	BP	regulation of epidermal growth factor-activated receptor activity	1	1	0.0414308	1	BTC
GO:0045741	BP	positive regulation of epidermal growth factor-activated receptor activity	1	1	0.0414308	1	BTC
GO:0045840	BP	positive regulation of mitotic nuclear division	1	1	0.0414308	1	BTC
GO:0016601	BP	Rac protein signal transduction	1	1	0.0417149	1	CDH13
GO:0055095	BP	lipoprotein particle mediated signaling	1	1	0.0417149	1	CDH13
GO:0055096	BP	low-density lipoprotein particle mediated signaling	1	1	0.0417149	1	CDH13
GO:0071404	BP	cellular response to low-density lipoprotein particle stimulus	1	1	0.0417149	1	CDH13
GO:0006995	BP	cellular response to nitrogen starvation	1	1	0.0417171	1	MAP1LC3C
GO:0035973	BP	aggrephagy	1	1	0.0417171	1	MAP1LC3C
GO:0043562	BP	cellular response to nitrogen levels	1	1	0.0417171	1	MAP1LC3C
GO:0007611	BP	learning or memory	25	4	0.0417927	1	PRKCZ,TNR,NRXN3,NRXN1
GO:0007264	BP	small GTPase mediated signal transduction	25	4	0.0434629	1	CDH13,ARHGEF25,PLEKHG6,ARHGAP11A
GO:0021514	BP	ventral spinal cord interneuron differentiation	1	1	0.043703	1	DBX1
GO:0021521	BP	ventral spinal cord interneuron specification	1	1	0.043703	1	DBX1
GO:0060573	BP	cell fate specification involved in pattern specification	1	1	0.043703	1	DBX1
GO:0060579	BP	ventral spinal cord interneuron fate commitment	1	1	0.043703	1	DBX1
GO:0060581	BP	cell fate commitment involved in pattern specification	1	1	0.043703	1	DBX1
GO:0060078	BP	regulation of postsynaptic membrane potential	15	3	0.0450453	1	GRM1,PRKCZ,NRXN1
GO:0048665	BP	neuron fate specification	6	2	0.0464867	1	DBX1,HOXD10
GO:0050890	BP	cognition	26	4	0.0467929	1	PRKCZ,TNR,NRXN3,NRXN1
GO:0051345	BP	positive regulation of hydrolase activity	28	4	0.0483424	1	PRKD2,MYC,PRKCZ,ARHGAP11A
GO:0051054	BP	positive regulation of DNA metabolic process	8	2	0.048885	1	PRKD2,MYC
GO:1905719	BP	protein localization to perinuclear region of cytoplasm	1	1	0.0493087	1	HOOK2
GO:0014909	BP	smooth muscle cell migration	7	2	0.0494667	1	MYC,PRKG1
GO:0014910	BP	regulation of smooth muscle cell migration	7	2	0.0494667	1	MYC,PRKG1
GO:0045787	BP	positive regulation of cell cycle	17	3	0.0496684	1	MYC,BTC,MACROH2A1
GO:0140014	BP	mitotic nuclear division	7	2	0.0497763	1	BTC,MACROH2A1
GO:0002934	BP	desmosome organization	1	1	0.0506922	1	DSG2
GO:0086042	BP	cardiac muscle cell-cardiac muscle cell adhesion	1	1	0.0506922	1	DSG2
GO:0086073	BP	bundle of His cell-Purkinje myocyte adhesion involved in cell communication	1	1	0.0506922	1	DSG2
GO:0016098	BP	monoterpenoid metabolic process	1	1	0.0507627	1	CYP2C9
GO:0046456	BP	icosanoid biosynthetic process	1	1	0.0507627	1	CYP2C9
GO:0032373	BP	positive regulation of sterol transport	1	1	0.0507946	1	ABCA13
GO:0032376	BP	positive regulation of cholesterol transport	1	1	0.0507946	1	ABCA13
GO:0035627	BP	ceramide transport	1	1	0.0507946	1	ABCA13
GO:1900244	BP	positive regulation of synaptic vesicle endocytosis	1	1	0.0507946	1	ABCA13
GO:0006954	BP	inflammatory response	40	5	0.0509959	1	PARP4,PRKCZ,LXN,SETD6,IL18RAP
GO:0031063	BP	regulation of histone deacetylation	1	1	0.0512592	1	PRKD2
GO:0031065	BP	positive regulation of histone deacetylation	1	1	0.0512592	1	PRKD2
GO:0038033	BP	positive regulation of endothelial cell chemotaxis by VEGF-activated vascular endothelial growth factor receptor signaling pathway	1	1	0.0512592	1	PRKD2
GO:0038089	BP	positive regulation of cell migration by vascular endothelial growth factor signaling pathway	1	1	0.0512592	1	PRKD2
GO:0045743	BP	positive regulation of fibroblast growth factor receptor signaling pathway	1	1	0.0512592	1	PRKD2
GO:0050854	BP	regulation of antigen receptor-mediated signaling pathway	1	1	0.0512592	1	PRKD2
GO:0050856	BP	regulation of T cell receptor signaling pathway	1	1	0.0512592	1	PRKD2
GO:0050857	BP	positive regulation of antigen receptor-mediated signaling pathway	1	1	0.0512592	1	PRKD2
GO:0050862	BP	positive regulation of T cell receptor signaling pathway	1	1	0.0512592	1	PRKD2
GO:0089700	BP	protein kinase D signaling	1	1	0.0512592	1	PRKD2
GO:0090045	BP	positive regulation of deacetylase activity	1	1	0.0512592	1	PRKD2
GO:0090311	BP	regulation of protein deacetylation	1	1	0.0512592	1	PRKD2
GO:0090312	BP	positive regulation of protein deacetylation	1	1	0.0512592	1	PRKD2
GO:0150065	BP	regulation of deacetylase activity	1	1	0.0512592	1	PRKD2
GO:1901725	BP	regulation of histone deacetylase activity	1	1	0.0512592	1	PRKD2
GO:1901727	BP	positive regulation of histone deacetylase activity	1	1	0.0512592	1	PRKD2
GO:2001026	BP	regulation of endothelial cell chemotaxis	1	1	0.0512592	1	PRKD2
GO:2001028	BP	positive regulation of endothelial cell chemotaxis	1	1	0.0512592	1	PRKD2
GO:0045056	BP	transcytosis	1	1	0.0526276	1	MAL2
GO:0007196	BP	adenylate cyclase-inhibiting G protein-coupled glutamate receptor signaling pathway	1	1	0.0531101	1	GRM1
GO:0051482	BP	positive regulation of cytosolic calcium ion concentration involved in phospholipase C-activating G protein-coupled signaling pathway	1	1	0.0531101	1	GRM1
GO:0051938	BP	L-glutamate import	1	1	0.0531101	1	GRM1
GO:0098712	BP	L-glutamate import across plasma membrane	1	1	0.0531101	1	GRM1
GO:0030705	BP	cytoskeleton-dependent intracellular transport	8	2	0.0538701	1	HOOK2,PRKCZ
GO:0007154	BP	cell communication	358	25	0.0545548	1	CDH13,PPP1R17,NXPH4,ARHGEF25,DSG2,PRKD2,TENM4,GRB7,GRM1,SAMD12,MAP1LC3C,MYC,SNTG1,PLEKHG6,PRKCZ,PRKG1,SCG5,BTC,TNR,CDC42BPA,RGS20,IL18RAP,NRXN1,HOMER3,ARHGAP11A
GO:0035556	BP	intracellular signal transduction	140	12	0.0546843	1	CDH13,PPP1R17,ARHGEF25,PRKD2,GRM1,MYC,PLEKHG6,PRKCZ,PRKG1,CDC42BPA,HOMER3,ARHGAP11A
GO:0043279	BP	response to alkaloid	8	2	0.0548176	1	FOSB,PITX3
GO:1902531	BP	regulation of intracellular signal transduction	98	9	0.0560123	1	CDH13,ARHGEF25,PRKD2,GRM1,MYC,PLEKHG6,PRKCZ,HOMER3,ARHGAP11A
GO:0051056	BP	regulation of small GTPase mediated signal transduction	17	3	0.0562908	1	ARHGEF25,PLEKHG6,ARHGAP11A
GO:0019233	BP	sensory perception of pain	7	2	0.0565132	1	GRM1,LXN
GO:0043414	BP	macromolecule methylation	17	3	0.0571899	1	MYC,SETD6,MACROH2A1
GO:0019932	BP	second-messenger-mediated signaling	18	3	0.0598589	1	CDH13,PRKG1,HOMER3
GO:0014812	BP	muscle cell migration	8	2	0.0606436	1	MYC,PRKG1
GO:0030534	BP	adult behavior	16	3	0.0613616	1	HOXD10,NRXN3,NRXN1
GO:0043086	BP	negative regulation of catalytic activity	41	5	0.0622789	1	PPP1R17,PRKCZ,LXN,SCG5,MACROH2A1
GO:0051052	BP	regulation of DNA metabolic process	19	3	0.0623077	1	PARP4,PRKD2,MYC
GO:0048677	BP	axon extension involved in regeneration	1	1	0.062675	1	TNR
GO:0048682	BP	sprouting of injured axon	1	1	0.062675	1	TNR
GO:0048686	BP	regulation of sprouting of injured axon	1	1	0.062675	1	TNR
GO:0048688	BP	negative regulation of sprouting of injured axon	1	1	0.062675	1	TNR
GO:0048690	BP	regulation of axon extension involved in regeneration	1	1	0.062675	1	TNR
GO:0048692	BP	negative regulation of axon extension involved in regeneration	1	1	0.062675	1	TNR
GO:0018022	BP	peptidyl-lysine methylation	8	2	0.0637754	1	SETD6,MACROH2A1
GO:0034968	BP	histone lysine methylation	8	2	0.0637754	1	SETD6,MACROH2A1
GO:0009410	BP	response to xenobiotic stimulus	29	4	0.0638817	1	PARP4,CYP2C9,FOSB,MYC
GO:0018107	BP	peptidyl-threonine phosphorylation	8	2	0.0641631	1	PRKD2,CDC42BPA
GO:0018210	BP	peptidyl-threonine modification	8	2	0.0641631	1	PRKD2,CDC42BPA
GO:0007162	BP	negative regulation of cell adhesion	17	3	0.0647915	1	CDH13,PRKG1,TNR
GO:0046916	BP	cellular transition metal ion homeostasis	8	2	0.0659108	1	MT1F,MYC
GO:0031643	BP	positive regulation of myelination	1	1	0.0673285	1	TENM4
GO:0032289	BP	central nervous system myelin formation	1	1	0.0673285	1	TENM4
GO:0014015	BP	positive regulation of gliogenesis	8	2	0.0679527	1	TENM4,MYC
GO:0035418	BP	protein localization to synapse	8	2	0.0694823	1	PRKCZ,NRXN1
GO:1902414	BP	protein localization to cell junction	8	2	0.0694823	1	PRKCZ,NRXN1
GO:0006928	BP	movement of cell or subcellular component	159	13	0.069746	1	CDH13,ARHGEF25,DSG2,EVX1,PRKD2,GRB7,MYC,PRKCZ,PRKG1,TNR,CDC42BPA,NRXN3,NRXN1
GO:0031056	BP	regulation of histone modification	9	2	0.0729262	1	PRKD2,MACROH2A1
GO:0018026	BP	peptidyl-lysine monomethylation	1	1	0.0732055	1	SETD6
GO:0001952	BP	regulation of cell-matrix adhesion	9	2	0.0732617	1	CDH13,PRKCZ
GO:0070125	BP	mitochondrial translational elongation	1	1	0.0742495	1	GFM1
GO:0097106	BP	postsynaptic density organization	2	1	0.0743092	1	NRXN1
GO:0097107	BP	postsynaptic density assembly	2	1	0.0743092	1	NRXN1
GO:0098698	BP	postsynaptic specialization assembly	2	1	0.0743092	1	NRXN1
GO:0099084	BP	postsynaptic specialization organization	2	1	0.0743092	1	NRXN1
GO:0040011	BP	locomotion	145	12	0.0743978	1	CDH13,ARHGEF25,EVX1,PRKD2,GRB7,MYC,PRKCZ,PRKG1,TNR,CDC42BPA,NRXN3,NRXN1
GO:0050905	BP	neuromuscular process	18	3	0.074622	1	HOXD10,TNR,NRXN1
GO:0021515	BP	cell differentiation in spinal cord	8	2	0.0746398	1	DBX1,HOXD10
GO:2001256	BP	regulation of store-operated calcium entry	2	1	0.0752829	1	HOMER3
GO:0030155	BP	regulation of cell adhesion	45	5	0.0753245	1	CDH13,PRKD2,PRKCZ,PRKG1,TNR
GO:0043113	BP	receptor clustering	2	1	0.075686	1	NRXN1
GO:0021517	BP	ventral spinal cord development	8	2	0.0765238	1	DBX1,HOXD10
GO:0007549	BP	dosage compensation	2	1	0.0768222	1	MACROH2A1
GO:0007272	BP	ensheathment of neurons	10	2	0.0771206	1	MAL2,TENM4
GO:0008366	BP	axon ensheathment	10	2	0.0771206	1	MAL2,TENM4
GO:0042552	BP	myelination	10	2	0.0771206	1	MAL2,TENM4
GO:0055076	BP	transition metal ion homeostasis	9	2	0.0773769	1	MT1F,MYC
GO:0098781	BP	ncRNA transcription	2	1	0.077528	1	MACROH2A1
GO:0032868	BP	response to insulin	9	2	0.0780274	1	MYC,PRKCZ
GO:0032869	BP	cellular response to insulin stimulus	9	2	0.0780274	1	MYC,PRKCZ
GO:0007186	BP	G protein-coupled receptor signaling pathway	45	5	0.078755	1	NXPH4,GRM1,SCG5,RGS20,HOMER3
GO:0050850	BP	positive regulation of calcium-mediated signaling	2	1	0.0792203	1	CDH13
GO:0048583	BP	regulation of response to stimulus	214	16	0.0794007	1	CDH13,ARHGEF25,PRKD2,GRM1,MYC,PLEKHG6,PRKCZ,PRKG1,BTC,TNR,SETD6,RGS20,NRXN1,HOMER3,MACROH2A1,ARHGAP11A
GO:1904933	BP	regulation of cell proliferation in midbrain	2	1	0.0794625	1	PITX3
GO:0031584	BP	activation of phospholipase D activity	1	1	0.0798029	1	PRKCZ
GO:0045628	BP	regulation of T-helper 2 cell differentiation	1	1	0.0798029	1	PRKCZ
GO:0045630	BP	positive regulation of T-helper 2 cell differentiation	1	1	0.0798029	1	PRKCZ
GO:0046627	BP	negative regulation of insulin receptor signaling pathway	1	1	0.0798029	1	PRKCZ
GO:1900077	BP	negative regulation of cellular response to insulin stimulus	1	1	0.0798029	1	PRKCZ
GO:0044557	BP	relaxation of smooth muscle	1	1	0.0799242	1	PRKG1
GO:0045932	BP	negative regulation of muscle contraction	1	1	0.0799242	1	PRKG1
GO:0045986	BP	negative regulation of smooth muscle contraction	1	1	0.0799242	1	PRKG1
GO:0060087	BP	relaxation of vascular associated smooth muscle	1	1	0.0799242	1	PRKG1
GO:0032873	BP	negative regulation of stress-activated MAPK cascade	2	1	0.0800241	1	MYC
GO:0070303	BP	negative regulation of stress-activated protein kinase signaling cascade	2	1	0.0800241	1	MYC
GO:0009415	BP	response to water	2	1	0.0801415	1	MYC
GO:0051599	BP	response to hydrostatic pressure	2	1	0.0801415	1	MYC
GO:0051302	BP	regulation of cell division	10	2	0.0805021	1	MYC,BTC
GO:0071394	BP	cellular response to testosterone stimulus	2	1	0.080524	1	MYC
GO:0036119	BP	response to platelet-derived growth factor	2	1	0.0813486	1	MYC
GO:0036120	BP	cellular response to platelet-derived growth factor stimulus	2	1	0.0813486	1	MYC
GO:0072203	BP	cell proliferation involved in metanephros development	2	1	0.0814298	1	MYC
GO:1905643	BP	positive regulation of DNA methylation	2	1	0.0814298	1	MYC
GO:0045742	BP	positive regulation of epidermal growth factor receptor signaling pathway	2	1	0.0816939	1	BTC
GO:1901186	BP	positive regulation of ERBB signaling pathway	2	1	0.0816939	1	BTC
GO:0021511	BP	spinal cord patterning	2	1	0.0817437	1	DBX1
GO:0021513	BP	spinal cord dorsal/ventral patterning	2	1	0.0817437	1	DBX1
GO:0071705	BP	nitrogen compound transport	87	8	0.0828345	1	ABCA13,GRM1,HOOK2,MAP1LC3C,MYC,PRKCZ,SCG5,HOMER3
GO:0019418	BP	sulfide oxidation	1	1	0.0829265	1	TSTD1
GO:0070221	BP	sulfide oxidation, using sulfide:quinone oxidoreductase	1	1	0.0829265	1	TSTD1
GO:0034063	BP	stress granule assembly	1	1	0.0830746	1	GRB7
GO:0030182	BP	neuron differentiation	130	11	0.083768	1	ARHGEF25,DBX1,EVX1,TENM4,HOXD10,PITX3,PRKCZ,PRKG1,TNR,NRXN3,NRXN1
GO:0051881	BP	regulation of mitochondrial membrane potential	2	1	0.084128	1	MYC
GO:0007040	BP	lysosome organization	2	1	0.0850945	1	HOOK2
GO:0080171	BP	lytic vacuole organization	2	1	0.0850945	1	HOOK2
GO:0035176	BP	social behavior	9	2	0.0851029	1	NRXN3,NRXN1
GO:0051703	BP	biological process involved in intraspecies interaction between organisms	9	2	0.0851029	1	NRXN3,NRXN1
GO:0090068	BP	positive regulation of cell cycle process	10	2	0.0856592	1	BTC,MACROH2A1
GO:0003158	BP	endothelium development	10	2	0.0860119	1	MARVELD2,PRKD2
GO:0006848	BP	pyruvate transport	2	1	0.0860197	1	MYC
GO:0090128	BP	regulation of synapse maturation	2	1	0.0867383	1	NRXN1
GO:0090129	BP	positive regulation of synapse maturation	2	1	0.0867383	1	NRXN1
GO:0032370	BP	positive regulation of lipid transport	2	1	0.0870001	1	ABCA13
GO:0044091	BP	membrane biogenesis	2	1	0.0870654	1	NRXN1
GO:0071709	BP	membrane assembly	2	1	0.0870654	1	NRXN1
GO:0032703	BP	negative regulation of interleukin-2 production	2	1	0.0871457	1	HOMER3
GO:0032743	BP	positive regulation of interleukin-2 production	2	1	0.0873735	1	PRKD2
GO:0051960	BP	regulation of nervous system development	45	5	0.0873764	1	TENM4,MYC,PITX3,TNR,NRXN1
GO:0016570	BP	histone modification	20	3	0.0878263	1	PRKD2,SETD6,MACROH2A1
GO:0006471	BP	protein ADP-ribosylation	2	1	0.08827	1	PARP4
GO:0140289	BP	protein mono-ADP-ribosylation	2	1	0.08827	1	PARP4
GO:0071243	BP	cellular response to arsenic-containing substance	2	1	0.0899401	1	MYC
GO:0044752	BP	response to human chorionic gonadotropin	2	1	0.0899895	1	MYC
GO:0045023	BP	G0 to G1 transition	2	1	0.0900776	1	MYC
GO:0014009	BP	glial cell proliferation	2	1	0.0901457	1	MYC
GO:0060251	BP	regulation of glial cell proliferation	2	1	0.0901457	1	MYC
GO:0060252	BP	positive regulation of glial cell proliferation	2	1	0.0901457	1	MYC
GO:0060291	BP	long-term synaptic potentiation	9	2	0.0901839	1	PRKCZ,TNR
GO:1990776	BP	response to angiotensin	2	1	0.0908833	1	MYC
GO:0007409	BP	axonogenesis	43	5	0.091512	1	ARHGEF25,EVX1,TNR,NRXN3,NRXN1
GO:0045656	BP	negative regulation of monocyte differentiation	2	1	0.093794	1	MYC
GO:0032259	BP	methylation	20	3	0.0939733	1	MYC,SETD6,MACROH2A1
GO:0015669	BP	gas transport	2	1	0.0942282	1	MYC
GO:0015671	BP	oxygen transport	2	1	0.0942282	1	MYC
GO:0051091	BP	positive regulation of DNA-binding transcription factor activity	21	3	0.0946043	1	PRKD2,PRKCZ,IL18RAP
GO:0015850	BP	organic hydroxy compound transport	11	2	0.0962867	1	ABCA13,MYC
GO:0071466	BP	cellular response to xenobiotic stimulus	11	2	0.0968478	1	CYP2C9,MYC
GO:0030100	BP	regulation of endocytosis	10	2	0.0969666	1	CDH13,ABCA13
GO:0031122	BP	cytoplasmic microtubule organization	2	1	0.0975249	1	HOOK2
GO:0051090	BP	regulation of DNA-binding transcription factor activity	34	4	0.0989502	1	PRKD2,PRKCZ,SETD6,IL18RAP
GO:0008210	BP	estrogen metabolic process	2	1	0.0990421	1	CYP2C9
GO:0097267	BP	omega-hydroxylase P450 pathway	2	1	0.0990421	1	CYP2C9
GO:0007063	BP	regulation of sister chromatid cohesion	2	1	0.0994563	1	MACROH2A1
GO:0032371	BP	regulation of sterol transport	2	1	0.0995382	1	ABCA13
GO:0032374	BP	regulation of cholesterol transport	2	1	0.0995382	1	ABCA13
GO:0048699	BP	generation of neurons	134	11	0.100273	1	ARHGEF25,DBX1,EVX1,TENM4,HOXD10,PITX3,PRKCZ,PRKG1,TNR,NRXN3,NRXN1
GO:0000320	BP	re-entry into mitotic cell cycle	2	1	0.100405	1	MYC
GO:0097421	BP	liver regeneration	2	1	0.100405	1	MYC
GO:0016311	BP	dephosphorylation	11	2	0.100505	1	PPP1R17,PPP2R2B
GO:0089718	BP	amino acid import across plasma membrane	2	1	0.101357	1	GRM1
GO:0071257	BP	cellular response to electrical stimulus	2	1	0.101649	1	GRM1
GO:1903034	BP	regulation of response to wounding	10	2	0.101949	1	PRKG1,TNR
GO:0051973	BP	positive regulation of telomerase activity	2	1	0.102137	1	MYC
GO:0051969	BP	regulation of transmission of nerve impulse	2	1	0.102869	1	TNR
GO:0051971	BP	positive regulation of transmission of nerve impulse	2	1	0.102869	1	TNR
GO:0002082	BP	regulation of oxidative phosphorylation	2	1	0.102952	1	MYC
GO:0006119	BP	oxidative phosphorylation	2	1	0.102952	1	MYC
GO:0009060	BP	aerobic respiration	2	1	0.102952	1	MYC
GO:1903580	BP	positive regulation of ATP metabolic process	2	1	0.102952	1	MYC
GO:1903715	BP	regulation of aerobic respiration	2	1	0.102952	1	MYC
GO:0019627	BP	urea metabolic process	2	1	0.103199	1	CYP2C9
GO:0071941	BP	nitrogen cycle metabolic process	2	1	0.103199	1	CYP2C9
GO:0022010	BP	central nervous system myelination	2	1	0.103459	1	TENM4
GO:0032291	BP	axon ensheathment in central nervous system	2	1	0.103459	1	TENM4
GO:0048714	BP	positive regulation of oligodendrocyte differentiation	2	1	0.104079	1	TENM4
GO:0000422	BP	autophagy of mitochondrion	2	1	0.104328	1	MAP1LC3C
GO:0061726	BP	mitochondrion disassembly	2	1	0.104328	1	MAP1LC3C
GO:0061912	BP	selective autophagy	2	1	0.104328	1	MAP1LC3C
GO:1903008	BP	organelle disassembly	2	1	0.104328	1	MAP1LC3C
GO:0048661	BP	positive regulation of smooth muscle cell proliferation	11	2	0.106056	1	CDH13,MYC
GO:0021854	BP	hypothalamus development	2	1	0.106526	1	MYC
GO:0001938	BP	positive regulation of endothelial cell proliferation	11	2	0.107001	1	CDH13,PRKD2
GO:0060079	BP	excitatory postsynaptic potential	10	2	0.1076	1	PRKCZ,NRXN1
GO:0050961	BP	detection of temperature stimulus involved in sensory perception	2	1	0.1077	1	LXN
GO:0050965	BP	detection of temperature stimulus involved in sensory perception of pain	2	1	0.1077	1	LXN
GO:0062149	BP	detection of stimulus involved in sensory perception of pain	2	1	0.1077	1	LXN
GO:0019722	BP	calcium-mediated signaling	11	2	0.108003	1	CDH13,HOMER3
GO:0045606	BP	positive regulation of epidermal cell differentiation	2	1	0.108026	1	MACROH2A1
GO:0045684	BP	positive regulation of epidermis development	2	1	0.108026	1	MACROH2A1
GO:1902255	BP	positive regulation of intrinsic apoptotic signaling pathway by p53 class mediator	2	1	0.10803	1	MYC
GO:2001244	BP	positive regulation of intrinsic apoptotic signaling pathway	2	1	0.10803	1	MYC
GO:0033127	BP	regulation of histone phosphorylation	2	1	0.108309	1	MACROH2A1
GO:0033128	BP	negative regulation of histone phosphorylation	2	1	0.108309	1	MACROH2A1
GO:0032989	BP	cellular component morphogenesis	74	7	0.108394	1	ARHGEF25,EVX1,TENM4,PRKCZ,TNR,NRXN3,NRXN1
GO:0032288	BP	myelin assembly	2	1	0.109736	1	TENM4
GO:0051412	BP	response to corticosterone	2	1	0.109787	1	FOSB
GO:0050920	BP	regulation of chemotaxis	12	2	0.110546	1	CDH13,PRKD2
GO:0035641	BP	locomotory exploration behavior	2	1	0.110802	1	TNR
GO:0070989	BP	oxidative demethylation	2	1	0.111077	1	CYP2C9
GO:0007088	BP	regulation of mitotic nuclear division	2	1	0.111091	1	BTC
GO:0051338	BP	regulation of transferase activity	51	5	0.111422	1	PARP4,MYC,PRKCZ,BTC,MACROH2A1
GO:0034613	BP	cellular protein localization	62	6	0.111866	1	MAP1LC3C,PRKCZ,SCG5,NRXN1,HOMER3,MACROH2A1
GO:1903224	BP	regulation of endodermal cell differentiation	2	1	0.112054	1	MACROH2A1
GO:0007218	BP	neuropeptide signaling pathway	11	2	0.112854	1	NXPH4,SCG5
GO:0099068	BP	postsynapse assembly	3	1	0.11308	1	NRXN1
GO:1904861	BP	excitatory synapse assembly	3	1	0.11308	1	NRXN1
GO:0044092	BP	negative regulation of molecular function	62	6	0.113127	1	PPP1R17,PRKCZ,LXN,SCG5,SETD6,MACROH2A1
GO:0007165	BP	signal transduction	313	21	0.113346	1	CDH13,PPP1R17,NXPH4,ARHGEF25,PRKD2,TENM4,GRB7,GRM1,SAMD12,MYC,PLEKHG6,PRKCZ,PRKG1,SCG5,BTC,CDC42BPA,RGS20,IL18RAP,NRXN1,HOMER3,ARHGAP11A
GO:0032793	BP	positive regulation of CREB transcription factor activity	2	1	0.113579	1	PRKD2
GO:0060416	BP	response to growth hormone	3	1	0.115726	1	MYC
GO:0071378	BP	cellular response to growth hormone stimulus	3	1	0.115726	1	MYC
GO:1901724	BP	positive regulation of cell proliferation involved in kidney development	3	1	0.115982	1	MYC
GO:0040015	BP	negative regulation of multicellular organism growth	2	1	0.116427	1	RAI1
GO:2000273	BP	positive regulation of signaling receptor activity	2	1	0.116746	1	BTC
GO:0022008	BP	neurogenesis	155	12	0.117285	1	ARHGEF25,DBX1,EVX1,TENM4,HOXD10,MYC,PITX3,PRKCZ,PRKG1,TNR,NRXN3,NRXN1
GO:0070306	BP	lens fiber cell differentiation	3	1	0.117299	1	PITX3
GO:0010996	BP	response to auditory stimulus	3	1	0.117451	1	NRXN1
GO:0032543	BP	mitochondrial translation	2	1	0.117709	1	GFM1
GO:0140053	BP	mitochondrial gene expression	2	1	0.117709	1	GFM1
GO:0001941	BP	postsynaptic membrane organization	2	1	0.117912	1	NRXN1
GO:0070727	BP	cellular macromolecule localization	63	6	0.117989	1	MAP1LC3C,PRKCZ,SCG5,NRXN1,HOMER3,MACROH2A1
GO:0007064	BP	mitotic sister chromatid cohesion	2	1	0.11799	1	MACROH2A1
GO:0032986	BP	protein-DNA complex disassembly	3	1	0.118142	1	MYC
GO:0072075	BP	metanephric mesenchyme development	3	1	0.118354	1	MYC
GO:0032101	BP	regulation of response to external stimulus	50	5	0.118394	1	CDH13,PRKD2,PRKG1,TNR,SETD6
GO:0010827	BP	regulation of glucose transmembrane transport	3	1	0.11881	1	MYC
GO:0046324	BP	regulation of glucose import	3	1	0.11881	1	MYC
GO:0060081	BP	membrane hyperpolarization	2	1	0.11897	1	PRKCZ
GO:0055094	BP	response to lipoprotein particle	3	1	0.119585	1	CDH13
GO:0071402	BP	cellular response to lipoprotein particle stimulus	3	1	0.119585	1	CDH13
GO:0007005	BP	mitochondrion organization	13	2	0.120205	1	MAP1LC3C,MYC
GO:0006754	BP	ATP biosynthetic process	2	1	0.120782	1	MYC
GO:0009145	BP	purine nucleoside triphosphate biosynthetic process	2	1	0.120782	1	MYC
GO:0009201	BP	ribonucleoside triphosphate biosynthetic process	2	1	0.120782	1	MYC
GO:0009206	BP	purine ribonucleoside triphosphate biosynthetic process	2	1	0.120782	1	MYC
GO:0042311	BP	vasodilation	2	1	0.121949	1	PRKG1
GO:0045216	BP	cell-cell junction organization	10	2	0.121993	1	MARVELD2,DSG2
GO:1903423	BP	positive regulation of synaptic vesicle recycling	2	1	0.122626	1	ABCA13
GO:0050926	BP	regulation of positive chemotaxis	3	1	0.124695	1	CDH13
GO:0050927	BP	positive regulation of positive chemotaxis	3	1	0.124695	1	CDH13
GO:1903825	BP	organic acid transmembrane transport	12	2	0.124902	1	GRM1,MYC
GO:1905039	BP	carboxylic acid transmembrane transport	12	2	0.124902	1	GRM1,MYC
GO:0070371	BP	ERK1 and ERK2 cascade	24	3	0.125233	1	PRKD2,MYC,PRKCZ
GO:0010810	BP	regulation of cell-substrate adhesion	12	2	0.125766	1	CDH13,PRKCZ
GO:0010544	BP	negative regulation of platelet activation	2	1	0.126617	1	PRKG1
GO:0030195	BP	negative regulation of blood coagulation	2	1	0.126617	1	PRKG1
GO:0034111	BP	negative regulation of homotypic cell-cell adhesion	2	1	0.126617	1	PRKG1
GO:0050819	BP	negative regulation of coagulation	2	1	0.126617	1	PRKG1
GO:0061045	BP	negative regulation of wound healing	2	1	0.126617	1	PRKG1
GO:0090330	BP	regulation of platelet aggregation	2	1	0.126617	1	PRKG1
GO:0090331	BP	negative regulation of platelet aggregation	2	1	0.126617	1	PRKG1
GO:1900047	BP	negative regulation of hemostasis	2	1	0.126617	1	PRKG1
GO:0048147	BP	negative regulation of fibroblast proliferation	3	1	0.12686	1	MYC
GO:0002830	BP	positive regulation of type 2 immune response	2	1	0.126867	1	PRKCZ
GO:0032616	BP	interleukin-13 production	2	1	0.126867	1	PRKCZ
GO:0032633	BP	interleukin-4 production	2	1	0.126867	1	PRKCZ
GO:0032634	BP	interleukin-5 production	2	1	0.126867	1	PRKCZ
GO:0032656	BP	regulation of interleukin-13 production	2	1	0.126867	1	PRKCZ
GO:0032673	BP	regulation of interleukin-4 production	2	1	0.126867	1	PRKCZ
GO:0032674	BP	regulation of interleukin-5 production	2	1	0.126867	1	PRKCZ
GO:0032736	BP	positive regulation of interleukin-13 production	2	1	0.126867	1	PRKCZ
GO:0032753	BP	positive regulation of interleukin-4 production	2	1	0.126867	1	PRKCZ
GO:0032754	BP	positive regulation of interleukin-5 production	2	1	0.126867	1	PRKCZ
GO:0035743	BP	CD4-positive, alpha-beta T cell cytokine production	2	1	0.126867	1	PRKCZ
GO:0035745	BP	T-helper 2 cell cytokine production	2	1	0.126867	1	PRKCZ
GO:0045064	BP	T-helper 2 cell differentiation	2	1	0.126867	1	PRKCZ
GO:2000551	BP	regulation of T-helper 2 cell cytokine production	2	1	0.126867	1	PRKCZ
GO:2000553	BP	positive regulation of T-helper 2 cell cytokine production	2	1	0.126867	1	PRKCZ
GO:1900242	BP	regulation of synaptic vesicle endocytosis	2	1	0.127067	1	ABCA13
GO:0060912	BP	cardiac cell fate specification	2	1	0.127401	1	TENM4
GO:0086004	BP	regulation of cardiac muscle cell contraction	2	1	0.127502	1	DSG2
GO:0098901	BP	regulation of cardiac muscle cell action potential	2	1	0.127502	1	DSG2
GO:0098911	BP	regulation of ventricular cardiac muscle cell action potential	2	1	0.127502	1	DSG2
GO:1903115	BP	regulation of actin filament-based movement	2	1	0.127502	1	DSG2
GO:0006865	BP	amino acid transport	12	2	0.127939	1	GRM1,MYC
GO:0045785	BP	positive regulation of cell adhesion	26	3	0.128106	1	CDH13,PRKD2,PRKCZ
GO:1902895	BP	positive regulation of miRNA transcription	3	1	0.128413	1	MYC
GO:1902074	BP	response to salt	3	1	0.129205	1	PITX3
GO:0045926	BP	negative regulation of growth	23	3	0.129416	1	RAI1,MT1F,TNR
GO:0065007	BP	biological regulation	693	41	0.129611	1	TSTD1,CDH13,RFPL2,RAI1,PPP1R17,NXPH4,ARHGEF25,DBX1,PARP4,ABCA13,CYP2C9,DSG2,EVX1,FOSB,PRKD2,TENM4,GRB7,GRM1,HOXD10,SAMD12,MT1F,MYC,PITX3,PLEKHG6,PPP2R2B,PRKCZ,PRKG1,LXN,MIR193B,IKZF4,SCG5,BTC,TNR,SETD6,CDC42BPA,RGS20,IL18RAP,NRXN1,HOMER3,MACROH2A1,ARHGAP11A
GO:0086069	BP	bundle of His cell to Purkinje myocyte communication	2	1	0.129777	1	DSG2
GO:0048662	BP	negative regulation of smooth muscle cell proliferation	2	1	0.130518	1	PRKG1
GO:1904706	BP	negative regulation of vascular associated smooth muscle cell proliferation	2	1	0.130518	1	PRKG1
GO:0098696	BP	regulation of neurotransmitter receptor localization to postsynaptic specialization membrane	2	1	0.130582	1	PRKCZ
GO:0099633	BP	protein localization to postsynaptic specialization membrane	2	1	0.130582	1	PRKCZ
GO:0099645	BP	neurotransmitter receptor localization to postsynaptic specialization membrane	2	1	0.130582	1	PRKCZ
GO:1902683	BP	regulation of receptor localization to synapse	2	1	0.130582	1	PRKCZ
GO:0021510	BP	spinal cord development	11	2	0.130751	1	DBX1,HOXD10
GO:0003165	BP	Purkinje myocyte development	3	1	0.132058	1	DSG2
GO:0030728	BP	ovulation	3	1	0.13239	1	MYC
GO:0006952	BP	defense response	69	6	0.132654	1	PARP4,MYC,PRKCZ,LXN,SETD6,IL18RAP
GO:0006006	BP	glucose metabolic process	11	2	0.132767	1	TSTD1,MYC
GO:0097376	BP	interneuron axon guidance	2	1	0.132832	1	EVX1
GO:0097377	BP	spinal cord interneuron axon guidance	2	1	0.132832	1	EVX1
GO:0048812	BP	neuron projection morphogenesis	63	6	0.13305	1	ARHGEF25,EVX1,PRKCZ,TNR,NRXN3,NRXN1
GO:0044839	BP	cell cycle G2/M phase transition	3	1	0.133429	1	MACROH2A1
GO:1902749	BP	regulation of cell cycle G2/M phase transition	3	1	0.133429	1	MACROH2A1
GO:0061085	BP	regulation of histone H3-K27 methylation	3	1	0.133542	1	MACROH2A1
GO:0098609	BP	cell-cell adhesion	94	8	0.133782	1	CDH13,DSG2,TENM4,PRKCZ,PRKG1,TNR,NRXN3,NRXN1
GO:0051568	BP	histone H3-K4 methylation	3	1	0.133789	1	MACROH2A1
GO:0051569	BP	regulation of histone H3-K4 methylation	3	1	0.133789	1	MACROH2A1
GO:0032527	BP	protein exit from endoplasmic reticulum	3	1	0.134142	1	MAP1LC3C
GO:0046907	BP	intracellular transport	51	5	0.134576	1	HOOK2,MAP1LC3C,PRKCZ,SCG5,HOMER3
GO:0035767	BP	endothelial cell chemotaxis	3	1	0.134778	1	PRKD2
GO:0022408	BP	negative regulation of cell-cell adhesion	11	2	0.135621	1	PRKG1,TNR
GO:0043603	BP	cellular amide metabolic process	37	4	0.135816	1	CYP2C9,GRB7,SCG5,GFM1
GO:0042063	BP	gliogenesis	26	3	0.136035	1	TENM4,MYC,PITX3
GO:0061564	BP	axon development	49	5	0.136149	1	ARHGEF25,EVX1,TNR,NRXN3,NRXN1
GO:0046685	BP	response to arsenic-containing substance	3	1	0.136263	1	MYC
GO:0007032	BP	endosome organization	3	1	0.136313	1	HOOK2
GO:0050849	BP	negative regulation of calcium-mediated signaling	3	1	0.136342	1	HOMER3
GO:0070885	BP	negative regulation of calcineurin-NFAT signaling cascade	3	1	0.136342	1	HOMER3
GO:0106057	BP	negative regulation of calcineurin-mediated signaling	3	1	0.136342	1	HOMER3
GO:0016571	BP	histone methylation	12	2	0.136886	1	SETD6,MACROH2A1
GO:0043090	BP	amino acid import	3	1	0.137416	1	GRM1
GO:0099566	BP	regulation of postsynaptic cytosolic calcium ion concentration	3	1	0.137974	1	GRM1
GO:0018205	BP	peptidyl-lysine modification	13	2	0.138686	1	SETD6,MACROH2A1
GO:0090075	BP	relaxation of muscle	2	1	0.139129	1	PRKG1
GO:0048640	BP	negative regulation of developmental growth	11	2	0.139252	1	RAI1,TNR
GO:0030335	BP	positive regulation of cell migration	39	4	0.139285	1	CDH13,PRKD2,GRB7,MYC
GO:0044344	BP	cellular response to fibroblast growth factor stimulus	12	2	0.139613	1	PRKD2,MYC
GO:0050767	BP	regulation of neurogenesis	37	4	0.139934	1	TENM4,MYC,PITX3,TNR
GO:0045184	BP	establishment of protein localization	68	6	0.140609	1	HOOK2,MAP1LC3C,PRKCZ,SCG5,HOMER3,MACROH2A1
GO:0010243	BP	response to organonitrogen compound	55	5	0.14089	1	CDH13,FOSB,MYC,PITX3,PRKCZ
GO:0048858	BP	cell projection morphogenesis	64	6	0.141139	1	ARHGEF25,EVX1,PRKCZ,TNR,NRXN3,NRXN1
GO:0120039	BP	plasma membrane bounded cell projection morphogenesis	64	6	0.141139	1	ARHGEF25,EVX1,PRKCZ,TNR,NRXN3,NRXN1
GO:0051260	BP	protein homooligomerization	13	2	0.141529	1	IKZF4,KCTD14
GO:0042178	BP	xenobiotic catabolic process	3	1	0.142042	1	CYP2C9
GO:0045893	BP	positive regulation of transcription, DNA-templated	142	11	0.142272	1	TSTD1,CDH13,RFPL2,RAI1,EVX1,FOSB,PRKD2,HOXD10,MYC,PITX3,IKZF4
GO:1902680	BP	positive regulation of RNA biosynthetic process	142	11	0.142272	1	TSTD1,CDH13,RFPL2,RAI1,EVX1,FOSB,PRKD2,HOXD10,MYC,PITX3,IKZF4
GO:1903508	BP	positive regulation of nucleic acid-templated transcription	142	11	0.142272	1	TSTD1,CDH13,RFPL2,RAI1,EVX1,FOSB,PRKD2,HOXD10,MYC,PITX3,IKZF4
GO:0099565	BP	chemical synaptic transmission, postsynaptic	12	2	0.142293	1	PRKCZ,NRXN1
GO:0001708	BP	cell fate specification	23	3	0.14256	1	DBX1,TENM4,HOXD10
GO:0023052	BP	signaling	354	23	0.14287	1	CDH13,PPP1R17,NXPH4,ARHGEF25,DSG2,PRKD2,TENM4,GRB7,GRM1,SAMD12,MYC,PLEKHG6,PRKCZ,PRKG1,SCG5,BTC,TNR,CDC42BPA,RGS20,IL18RAP,NRXN1,HOMER3,ARHGAP11A
GO:0016339	BP	calcium-dependent cell-cell adhesion via plasma membrane cell adhesion molecules	3	1	0.143295	1	CDH13
GO:0006937	BP	regulation of muscle contraction	12	2	0.143998	1	DSG2,PRKG1
GO:0031057	BP	negative regulation of histone modification	3	1	0.144322	1	MACROH2A1
GO:2000543	BP	positive regulation of gastrulation	2	1	0.144365	1	TENM4
GO:0016048	BP	detection of temperature stimulus	3	1	0.144488	1	LXN
GO:0050951	BP	sensory perception of temperature stimulus	3	1	0.144488	1	LXN
GO:1901654	BP	response to ketone	13	2	0.144927	1	FOSB,MYC
GO:0051785	BP	positive regulation of nuclear division	3	1	0.145523	1	BTC
GO:0051641	BP	cellular localization	113	9	0.146513	1	CDH13,ABCA13,HOOK2,MAP1LC3C,PRKCZ,SCG5,NRXN1,HOMER3,MACROH2A1
GO:0018105	BP	peptidyl-serine phosphorylation	12	2	0.14671	1	PRKD2,PRKCZ
GO:0018209	BP	peptidyl-serine modification	12	2	0.14671	1	PRKD2,PRKCZ
GO:0032990	BP	cell part morphogenesis	65	6	0.146952	1	ARHGEF25,EVX1,PRKCZ,TNR,NRXN3,NRXN1
GO:0006476	BP	protein deacetylation	3	1	0.147847	1	PRKD2
GO:0016575	BP	histone deacetylation	3	1	0.147847	1	PRKD2
GO:0035601	BP	protein deacylation	3	1	0.147847	1	PRKD2
GO:0098732	BP	macromolecule deacylation	3	1	0.147847	1	PRKD2
GO:0045616	BP	regulation of keratinocyte differentiation	3	1	0.148532	1	MACROH2A1
GO:0051649	BP	establishment of localization in cell	81	7	0.148594	1	ABCA13,HOOK2,MAP1LC3C,PRKCZ,SCG5,NRXN1,HOMER3
GO:0071391	BP	cellular response to estrogen stimulus	4	1	0.15112	1	MYC
GO:0007266	BP	Rho protein signal transduction	13	2	0.15118	1	CDH13,ARHGEF25
GO:2001022	BP	positive regulation of response to DNA damage stimulus	3	1	0.151436	1	MYC
GO:0032200	BP	telomere organization	4	1	0.151436	1	MYC
GO:0019318	BP	hexose metabolic process	12	2	0.151581	1	TSTD1,MYC
GO:0006479	BP	protein methylation	13	2	0.151663	1	SETD6,MACROH2A1
GO:0008213	BP	protein alkylation	13	2	0.151663	1	SETD6,MACROH2A1
GO:0002115	BP	store-operated calcium entry	3	1	0.152361	1	HOMER3
GO:0031175	BP	neuron projection development	81	7	0.152813	1	ARHGEF25,EVX1,PRKCZ,PRKG1,TNR,NRXN3,NRXN1
GO:0071774	BP	response to fibroblast growth factor	13	2	0.153366	1	PRKD2,MYC
GO:0047496	BP	vesicle transport along microtubule	3	1	0.154495	1	PRKCZ
GO:0045022	BP	early endosome to late endosome transport	3	1	0.15453	1	HOOK2
GO:0098927	BP	vesicle-mediated transport between endosomal compartments	3	1	0.15453	1	HOOK2
GO:0048681	BP	negative regulation of axon regeneration	3	1	0.154751	1	TNR
GO:0070571	BP	negative regulation of neuron projection regeneration	3	1	0.154751	1	TNR
GO:0044346	BP	fibroblast apoptotic process	4	1	0.155336	1	MYC
GO:0006950	BP	response to stress	169	12	0.15557	1	PARP4,MAP1LC3C,MT1F,MYC,PITX3,PRKCZ,PRKG1,LXN,TNR,SETD6,IL18RAP,MACROH2A1
GO:0061028	BP	establishment of endothelial barrier	3	1	0.155765	1	MARVELD2
GO:1903047	BP	mitotic cell cycle process	25	3	0.15585	1	MYC,BTC,MACROH2A1
GO:0035640	BP	exploration behavior	3	1	0.155956	1	TNR
GO:0045655	BP	regulation of monocyte differentiation	3	1	0.156027	1	MYC
GO:0032148	BP	activation of protein kinase B activity	3	1	0.156055	1	PRKCZ
GO:0070988	BP	demethylation	3	1	0.15657	1	CYP2C9
GO:0043536	BP	positive regulation of blood vessel endothelial cell migration	3	1	0.156922	1	PRKD2
GO:0031100	BP	animal organ regeneration	3	1	0.157119	1	MYC
GO:0001935	BP	endothelial cell proliferation	14	2	0.15758	1	CDH13,PRKD2
GO:0001936	BP	regulation of endothelial cell proliferation	14	2	0.15758	1	CDH13,PRKD2
GO:0050679	BP	positive regulation of epithelial cell proliferation	26	3	0.158286	1	CDH13,PRKD2,MYC
GO:0003008	BP	system process	145	11	0.159209	1	MARVELD2,DSG2,TENM4,GRM1,HOXD10,PRKCZ,PRKG1,LXN,TNR,NRXN3,NRXN1
GO:0006414	BP	translational elongation	3	1	0.159488	1	GFM1
GO:0050804	BP	modulation of chemical synaptic transmission	40	4	0.159542	1	GRM1,PRKCZ,TNR,NRXN1
GO:0099177	BP	regulation of trans-synaptic signaling	40	4	0.159542	1	GRM1,PRKCZ,TNR,NRXN1
GO:0050730	BP	regulation of peptidyl-tyrosine phosphorylation	15	2	0.159581	1	PRKCZ,BTC
GO:0034110	BP	regulation of homotypic cell-cell adhesion	3	1	0.159982	1	PRKG1
GO:0032613	BP	interleukin-10 production	3	1	0.162045	1	PRKCZ
GO:0032653	BP	regulation of interleukin-10 production	3	1	0.162045	1	PRKCZ
GO:0032733	BP	positive regulation of interleukin-10 production	3	1	0.162045	1	PRKCZ
GO:0016572	BP	histone phosphorylation	3	1	0.162201	1	MACROH2A1
GO:0002828	BP	regulation of type 2 immune response	3	1	0.163072	1	PRKCZ
GO:0010543	BP	regulation of platelet activation	3	1	0.163157	1	PRKG1
GO:0007167	BP	enzyme linked receptor protein signaling pathway	72	6	0.163243	1	CDH13,PRKD2,GRB7,SAMD12,PRKCZ,BTC
GO:0051385	BP	response to mineralocorticoid	3	1	0.16456	1	FOSB
GO:0005996	BP	monosaccharide metabolic process	13	2	0.165331	1	TSTD1,MYC
GO:0032368	BP	regulation of lipid transport	4	1	0.166911	1	ABCA13
GO:1902473	BP	regulation of protein localization to synapse	3	1	0.167038	1	PRKCZ
GO:0043372	BP	positive regulation of CD4-positive, alpha-beta T cell differentiation	3	1	0.167314	1	PRKCZ
GO:0045622	BP	regulation of T-helper cell differentiation	3	1	0.167314	1	PRKCZ
GO:0045624	BP	positive regulation of T-helper cell differentiation	3	1	0.167314	1	PRKCZ
GO:2000516	BP	positive regulation of CD4-positive, alpha-beta T cell activation	3	1	0.167314	1	PRKCZ
GO:0014912	BP	negative regulation of smooth muscle cell migration	3	1	0.167714	1	PRKG1
GO:1904738	BP	vascular associated smooth muscle cell migration	3	1	0.167714	1	PRKG1
GO:1904752	BP	regulation of vascular associated smooth muscle cell migration	3	1	0.167714	1	PRKG1
GO:1904753	BP	negative regulation of vascular associated smooth muscle cell migration	3	1	0.167714	1	PRKG1
GO:0043457	BP	regulation of cellular respiration	3	1	0.167826	1	MYC
GO:0016043	BP	cellular component organization	329	21	0.168727	1	CDH13,ARHGEF25,MARVELD2,ABCA13,DSG2,EVX1,TENM4,GRB7,HOOK2,MAP1LC3C,MYC,PRKCZ,PRKG1,IKZF4,KCTD14,BTC,TNR,H2BC14,CDC42BPA,NRXN3,NRXN1,MACROH2A1
GO:0033173	BP	calcineurin-NFAT signaling cascade	4	1	0.17021	1	HOMER3
GO:0070884	BP	regulation of calcineurin-NFAT signaling cascade	4	1	0.17021	1	HOMER3
GO:0106056	BP	regulation of calcineurin-mediated signaling	4	1	0.17021	1	HOMER3
GO:0030301	BP	cholesterol transport	4	1	0.170393	1	ABCA13
GO:0030193	BP	regulation of blood coagulation	3	1	0.171085	1	PRKG1
GO:0050818	BP	regulation of coagulation	3	1	0.171085	1	PRKG1
GO:1900046	BP	regulation of hemostasis	3	1	0.171085	1	PRKG1
GO:0031099	BP	regeneration	14	2	0.171841	1	MYC,TNR
GO:0000070	BP	mitotic sister chromatid segregation	3	1	0.172268	1	MACROH2A1
GO:0030949	BP	positive regulation of vascular endothelial growth factor receptor signaling pathway	3	1	0.173048	1	PRKD2
GO:1902882	BP	regulation of response to oxidative stress	4	1	0.173335	1	MACROH2A1
GO:1904672	BP	regulation of somatic stem cell population maintenance	4	1	0.173552	1	MYC
GO:0007062	BP	sister chromatid cohesion	3	1	0.174313	1	MACROH2A1
GO:0044030	BP	regulation of DNA methylation	4	1	0.174435	1	MYC
GO:0050789	BP	regulation of biological process	664	39	0.174484	1	TSTD1,CDH13,RFPL2,RAI1,PPP1R17,NXPH4,ARHGEF25,DBX1,PARP4,ABCA13,DSG2,EVX1,FOSB,PRKD2,TENM4,GRB7,GRM1,HOXD10,SAMD12,MT1F,MYC,PITX3,PLEKHG6,PRKCZ,PRKG1,LXN,MIR193B,IKZF4,SCG5,BTC,TNR,SETD6,CDC42BPA,RGS20,IL18RAP,NRXN1,HOMER3,MACROH2A1,ARHGAP11A
GO:0032922	BP	circadian regulation of gene expression	3	1	0.17466	1	RAI1
GO:0009144	BP	purine nucleoside triphosphate metabolic process	3	1	0.174891	1	MYC
GO:0009199	BP	ribonucleoside triphosphate metabolic process	3	1	0.174891	1	MYC
GO:0009205	BP	purine ribonucleoside triphosphate metabolic process	3	1	0.174891	1	MYC
GO:0010517	BP	regulation of phospholipase activity	3	1	0.174991	1	PRKCZ
GO:0010518	BP	positive regulation of phospholipase activity	3	1	0.174991	1	PRKCZ
GO:0060191	BP	regulation of lipase activity	3	1	0.174991	1	PRKCZ
GO:0060193	BP	positive regulation of lipase activity	3	1	0.174991	1	PRKCZ
GO:0046323	BP	glucose import	4	1	0.175014	1	MYC
GO:1904659	BP	glucose transmembrane transport	4	1	0.175014	1	MYC
GO:0010564	BP	regulation of cell cycle process	30	3	0.175149	1	MYC,BTC,MACROH2A1
GO:0014003	BP	oligodendrocyte development	3	1	0.175468	1	TENM4
GO:0051962	BP	positive regulation of nervous system development	26	3	0.176615	1	TENM4,MYC,NRXN1
GO:0042759	BP	long-chain fatty acid biosynthetic process	4	1	0.176715	1	CYP2C9
GO:0010332	BP	response to gamma radiation	4	1	0.177294	1	MYC
GO:0009628	BP	response to abiotic stimulus	60	5	0.177334	1	FOSB,GRM1,MYC,LXN,NRXN1
GO:0070734	BP	histone H3-K27 methylation	4	1	0.178015	1	MACROH2A1
GO:0071840	BP	cellular component organization or biogenesis	331	21	0.178141	1	CDH13,ARHGEF25,MARVELD2,ABCA13,DSG2,EVX1,TENM4,GRB7,HOOK2,MAP1LC3C,MYC,PRKCZ,PRKG1,IKZF4,KCTD14,BTC,TNR,H2BC14,CDC42BPA,NRXN3,NRXN1,MACROH2A1
GO:0009142	BP	nucleoside triphosphate biosynthetic process	3	1	0.179165	1	MYC
GO:0051930	BP	regulation of sensory perception of pain	3	1	0.179498	1	GRM1
GO:0051931	BP	regulation of sensory perception	3	1	0.179498	1	GRM1
GO:0032570	BP	response to progesterone	4	1	0.179958	1	FOSB
GO:1902253	BP	regulation of intrinsic apoptotic signaling pathway by p53 class mediator	4	1	0.181221	1	MYC
GO:0038084	BP	vascular endothelial growth factor signaling pathway	4	1	0.181577	1	PRKD2
GO:0008203	BP	cholesterol metabolic process	4	1	0.181704	1	CYP2C9
GO:1902652	BP	secondary alcohol metabolic process	4	1	0.181704	1	CYP2C9
GO:1904936	BP	interneuron migration	3	1	0.181881	1	EVX1
GO:0090184	BP	positive regulation of kidney development	4	1	0.182036	1	MYC
GO:0043408	BP	regulation of MAPK cascade	43	4	0.18215	1	PRKD2,GRM1,MYC,PRKCZ
GO:0042445	BP	hormone metabolic process	15	2	0.182492	1	CYP2C9,SCG5
GO:0072074	BP	kidney mesenchyme development	4	1	0.182522	1	MYC
GO:0000280	BP	nuclear division	15	2	0.182973	1	BTC,MACROH2A1
GO:0048285	BP	organelle fission	15	2	0.182973	1	BTC,MACROH2A1
GO:0002089	BP	lens morphogenesis in camera-type eye	3	1	0.183205	1	PITX3
GO:1990138	BP	neuron projection extension	14	2	0.184383	1	PRKCZ,TNR
GO:0016072	BP	rRNA metabolic process	4	1	0.18439	1	MACROH2A1
GO:0010556	BP	regulation of macromolecule biosynthetic process	272	18	0.184433	1	TSTD1,CDH13,RFPL2,RAI1,DBX1,PARP4,EVX1,FOSB,PRKD2,GRB7,HOXD10,MYC,PITX3,PRKCZ,IKZF4,SETD6,IL18RAP,MACROH2A1
GO:0007006	BP	mitochondrial membrane organization	4	1	0.184551	1	MYC
GO:0009612	BP	response to mechanical stimulus	17	2	0.184776	1	FOSB,NRXN1
GO:2000147	BP	positive regulation of cell motility	43	4	0.185121	1	CDH13,PRKD2,GRB7,MYC
GO:0043085	BP	positive regulation of catalytic activity	60	5	0.185426	1	PRKD2,MYC,PRKCZ,BTC,ARHGAP11A
GO:0021520	BP	spinal cord motor neuron cell fate specification	3	1	0.185754	1	HOXD10
GO:0071702	BP	organic substance transport	106	8	0.186565	1	ABCA13,GRM1,HOOK2,MAP1LC3C,MYC,PRKCZ,SCG5,HOMER3
GO:0022407	BP	regulation of cell-cell adhesion	28	3	0.187117	1	PRKCZ,PRKG1,TNR
GO:0032984	BP	protein-containing complex disassembly	16	2	0.187619	1	MAP1LC3C,MYC
GO:0034113	BP	heterotypic cell-cell adhesion	4	1	0.18818	1	DSG2
GO:0099518	BP	vesicle cytoskeletal trafficking	4	1	0.188218	1	PRKCZ
GO:0019373	BP	epoxygenase P450 pathway	4	1	0.188401	1	CYP2C9
GO:0051254	BP	positive regulation of RNA metabolic process	151	11	0.188472	1	TSTD1,CDH13,RFPL2,RAI1,EVX1,FOSB,PRKD2,HOXD10,MYC,PITX3,IKZF4
GO:0009059	BP	macromolecule biosynthetic process	293	19	0.189013	1	TSTD1,CDH13,RFPL2,RAI1,DBX1,PARP4,EVX1,FOSB,PRKD2,GRB7,HOXD10,MYC,PITX3,PRKCZ,IKZF4,SETD6,GFM1,IL18RAP,MACROH2A1
GO:0046628	BP	positive regulation of insulin receptor signaling pathway	3	1	0.189463	1	PRKCZ
GO:1900076	BP	regulation of cellular response to insulin stimulus	3	1	0.189463	1	PRKCZ
GO:1900078	BP	positive regulation of cellular response to insulin stimulus	3	1	0.189463	1	PRKCZ
GO:0045814	BP	negative regulation of gene expression, epigenetic	4	1	0.189799	1	MACROH2A1
GO:0040014	BP	regulation of multicellular organism growth	3	1	0.190103	1	RAI1
GO:0048713	BP	regulation of oligodendrocyte differentiation	4	1	0.190308	1	TENM4
GO:0016477	BP	cell migration	120	9	0.190356	1	CDH13,EVX1,PRKD2,GRB7,MYC,PRKCZ,PRKG1,TNR,CDC42BPA
GO:0048667	BP	cell morphogenesis involved in neuron differentiation	55	5	0.190538	1	ARHGEF25,EVX1,TNR,NRXN3,NRXN1
GO:0015807	BP	L-amino acid transport	3	1	0.191332	1	GRM1
GO:0015813	BP	L-glutamate transmembrane transport	3	1	0.191332	1	GRM1
GO:1902475	BP	L-alpha-amino acid transmembrane transport	3	1	0.191332	1	GRM1
GO:0044271	BP	cellular nitrogen compound biosynthetic process	292	19	0.191403	1	TSTD1,CDH13,RFPL2,RAI1,DBX1,PARP4,EVX1,FOSB,PRKD2,GRB7,HOXD10,MYC,PITX3,PRKCZ,IKZF4,SETD6,GFM1,IL18RAP,MACROH2A1
GO:0031326	BP	regulation of cellular biosynthetic process	274	18	0.191906	1	TSTD1,CDH13,RFPL2,RAI1,DBX1,PARP4,EVX1,FOSB,PRKD2,GRB7,HOXD10,MYC,PITX3,PRKCZ,IKZF4,SETD6,IL18RAP,MACROH2A1
GO:0034644	BP	cellular response to UV	4	1	0.192036	1	MYC
GO:0006879	BP	cellular iron ion homeostasis	4	1	0.19208	1	MYC
GO:1905954	BP	positive regulation of lipid localization	4	1	0.192673	1	ABCA13
GO:0040017	BP	positive regulation of locomotion	44	4	0.192993	1	CDH13,PRKD2,GRB7,MYC
GO:0033278	BP	cell proliferation in midbrain	4	1	0.193108	1	PITX3
GO:0048488	BP	synaptic vesicle endocytosis	3	1	0.193225	1	ABCA13
GO:0140238	BP	presynaptic endocytosis	3	1	0.193225	1	ABCA13
GO:1903421	BP	regulation of synaptic vesicle recycling	3	1	0.193225	1	ABCA13
GO:0016486	BP	peptide hormone processing	4	1	0.193361	1	SCG5
GO:0140448	BP	signaling receptor ligand precursor processing	4	1	0.193361	1	SCG5
GO:0006886	BP	intracellular protein transport	29	3	0.193892	1	MAP1LC3C,SCG5,HOMER3
GO:0010470	BP	regulation of gastrulation	3	1	0.194534	1	TENM4
GO:1901798	BP	positive regulation of signal transduction by p53 class mediator	4	1	0.195006	1	MYC
GO:0006110	BP	regulation of glycolytic process	4	1	0.196491	1	MYC
GO:0006140	BP	regulation of nucleotide metabolic process	4	1	0.196491	1	MYC
GO:0043470	BP	regulation of carbohydrate catabolic process	4	1	0.196491	1	MYC
GO:1900542	BP	regulation of purine nucleotide metabolic process	4	1	0.196491	1	MYC
GO:1903578	BP	regulation of ATP metabolic process	4	1	0.196491	1	MYC
GO:0019934	BP	cGMP-mediated signaling	4	1	0.19703	1	PRKG1
GO:0033574	BP	response to testosterone	4	1	0.197333	1	MYC
GO:0072384	BP	organelle transport along microtubule	4	1	0.197932	1	PRKCZ
GO:0070849	BP	response to epidermal growth factor	5	1	0.198471	1	MYC
GO:0071364	BP	cellular response to epidermal growth factor stimulus	5	1	0.198471	1	MYC
GO:0045935	BP	positive regulation of nucleobase-containing compound metabolic process	153	11	0.198647	1	TSTD1,CDH13,RFPL2,RAI1,EVX1,FOSB,PRKD2,HOXD10,MYC,PITX3,IKZF4
GO:0090257	BP	regulation of muscle system process	15	2	0.19871	1	DSG2,PRKG1
GO:0001885	BP	endothelial cell development	4	1	0.199059	1	MARVELD2
GO:0046638	BP	positive regulation of alpha-beta T cell differentiation	4	1	0.199088	1	PRKCZ
GO:0008284	BP	positive regulation of cell population proliferation	73	6	0.199388	1	CDH13,PRKD2,MYC,PITX3,PRKCZ,BTC
GO:0010921	BP	regulation of phosphatase activity	4	1	0.199452	1	PPP1R17
GO:0007346	BP	regulation of mitotic cell cycle	16	2	0.19999	1	MYC,BTC
GO:0045333	BP	cellular respiration	4	1	0.200646	1	MYC
GO:0050794	BP	regulation of cellular process	631	37	0.200856	1	TSTD1,CDH13,RFPL2,RAI1,PPP1R17,NXPH4,ARHGEF25,DBX1,PARP4,ABCA13,DSG2,EVX1,FOSB,PRKD2,TENM4,GRB7,GRM1,HOXD10,SAMD12,MYC,PITX3,PLEKHG6,PRKCZ,PRKG1,LXN,IKZF4,SCG5,BTC,TNR,SETD6,CDC42BPA,RGS20,IL18RAP,NRXN1,HOMER3,MACROH2A1,ARHGAP11A
GO:0002762	BP	negative regulation of myeloid leukocyte differentiation	5	1	0.201689	1	MYC
GO:0002726	BP	positive regulation of T cell cytokine production	4	1	0.201725	1	PRKCZ
GO:0051259	BP	protein complex oligomerization	17	2	0.202274	1	IKZF4,KCTD14
GO:0006897	BP	endocytosis	29	3	0.203188	1	CDH13,ABCA13,HOOK2
GO:0009966	BP	regulation of signal transduction	177	12	0.203637	1	CDH13,ARHGEF25,PRKD2,GRM1,MYC,PLEKHG6,PRKCZ,BTC,RGS20,NRXN1,HOMER3,ARHGAP11A
GO:0051272	BP	positive regulation of cellular component movement	45	4	0.203794	1	CDH13,PRKD2,GRB7,MYC
GO:0051668	BP	localization within membrane	29	3	0.204476	1	CDH13,PRKCZ,NRXN1
GO:1901698	BP	response to nitrogen compound	63	5	0.204886	1	CDH13,FOSB,MYC,PITX3,PRKCZ
GO:0044770	BP	cell cycle phase transition	17	2	0.205238	1	MYC,MACROH2A1
GO:0097305	BP	response to alcohol	16	2	0.205593	1	FOSB,MYC
GO:0048016	BP	inositol phosphate-mediated signaling	5	1	0.206451	1	HOMER3
GO:0000045	BP	autophagosome assembly	4	1	0.20761	1	MAP1LC3C
GO:1905037	BP	autophagosome organization	4	1	0.20761	1	MAP1LC3C
GO:0051781	BP	positive regulation of cell division	5	1	0.208453	1	BTC
GO:0060074	BP	synapse maturation	5	1	0.209116	1	NRXN1
GO:0071375	BP	cellular response to peptide hormone stimulus	16	2	0.209375	1	MYC,PRKCZ
GO:0006882	BP	cellular zinc ion homeostasis	4	1	0.209481	1	MT1F
GO:0010273	BP	detoxification of copper ion	4	1	0.209481	1	MT1F
GO:0055069	BP	zinc ion homeostasis	4	1	0.209481	1	MT1F
GO:0061687	BP	detoxification of inorganic compound	4	1	0.209481	1	MT1F
GO:0071294	BP	cellular response to zinc ion	4	1	0.209481	1	MT1F
GO:0097501	BP	stress response to metal ion	4	1	0.209481	1	MT1F
GO:1990169	BP	stress response to copper ion	4	1	0.209481	1	MT1F
GO:0007200	BP	phospholipase C-activating G protein-coupled receptor signaling pathway	4	1	0.211656	1	GRM1
GO:0048663	BP	neuron fate commitment	14	2	0.212011	1	DBX1,HOXD10
GO:0008645	BP	hexose transmembrane transport	5	1	0.21237	1	MYC
GO:0015749	BP	monosaccharide transmembrane transport	5	1	0.21237	1	MYC
GO:1902105	BP	regulation of leukocyte differentiation	17	2	0.212476	1	MYC,PRKCZ
GO:0097720	BP	calcineurin-mediated signaling	5	1	0.212946	1	HOMER3
GO:0031328	BP	positive regulation of cellular biosynthetic process	155	11	0.213385	1	TSTD1,CDH13,RFPL2,RAI1,EVX1,FOSB,PRKD2,HOXD10,MYC,PITX3,IKZF4
GO:0006875	BP	cellular metal ion homeostasis	31	3	0.213772	1	GRM1,MT1F,MYC
GO:0010557	BP	positive regulation of macromolecule biosynthetic process	155	11	0.214567	1	TSTD1,CDH13,RFPL2,RAI1,EVX1,FOSB,PRKD2,HOXD10,MYC,PITX3,IKZF4
GO:0042220	BP	response to cocaine	5	1	0.215055	1	PITX3
GO:0048589	BP	developmental growth	43	4	0.215072	1	RAI1,TENM4,PRKCZ,TNR
GO:0030947	BP	regulation of vascular endothelial growth factor receptor signaling pathway	4	1	0.21523	1	PRKD2
GO:0043616	BP	keratinocyte proliferation	5	1	0.215329	1	CDH13
GO:0061041	BP	regulation of wound healing	4	1	0.216915	1	PRKG1
GO:0014911	BP	positive regulation of smooth muscle cell migration	5	1	0.217218	1	MYC
GO:0030224	BP	monocyte differentiation	4	1	0.2175	1	MYC
GO:0032102	BP	negative regulation of response to external stimulus	16	2	0.217807	1	PRKG1,TNR
GO:0061097	BP	regulation of protein tyrosine kinase activity	5	1	0.218118	1	BTC
GO:0061098	BP	positive regulation of protein tyrosine kinase activity	5	1	0.218118	1	BTC
GO:0050732	BP	negative regulation of peptidyl-tyrosine phosphorylation	5	1	0.219998	1	PRKCZ
GO:0007265	BP	Ras protein signal transduction	16	2	0.220012	1	CDH13,ARHGEF25
GO:0046626	BP	regulation of insulin receptor signaling pathway	4	1	0.220122	1	PRKCZ
GO:0071824	BP	protein-DNA complex subunit organization	19	2	0.220318	1	MYC,H2BC14,MACROH2A1
GO:0023051	BP	regulation of signaling	215	14	0.221737	1	CDH13,ARHGEF25,PRKD2,GRM1,MYC,PLEKHG6,PRKCZ,SCG5,BTC,TNR,RGS20,NRXN1,HOMER3,ARHGAP11A
GO:0071241	BP	cellular response to inorganic substance	17	2	0.222045	1	FOSB,MT1F
GO:0071248	BP	cellular response to metal ion	17	2	0.222045	1	FOSB,MT1F
GO:0097352	BP	autophagosome maturation	5	1	0.222382	1	MAP1LC3C
GO:0003159	BP	morphogenesis of an endothelium	5	1	0.222487	1	PRKD2
GO:0061154	BP	endothelial tube morphogenesis	5	1	0.222487	1	PRKD2
GO:0051602	BP	response to electrical stimulus	4	1	0.222698	1	GRM1
GO:0030148	BP	sphingolipid biosynthetic process	5	1	0.223497	1	PRKD2
GO:0055072	BP	iron ion homeostasis	5	1	0.223637	1	MYC
GO:0006305	BP	DNA alkylation	5	1	0.223999	1	MYC
GO:0006306	BP	DNA methylation	5	1	0.223999	1	MYC
GO:0043087	BP	regulation of GTPase activity	18	2	0.224258	1	PRKG1,ARHGAP11A
GO:0009889	BP	regulation of biosynthetic process	280	18	0.224614	1	TSTD1,CDH13,RFPL2,RAI1,DBX1,PARP4,EVX1,FOSB,PRKD2,GRB7,HOXD10,MYC,PITX3,PRKCZ,IKZF4,SETD6,IL18RAP,MACROH2A1
GO:0010638	BP	positive regulation of organelle organization	19	2	0.225147	1	BTC,MACROH2A1
GO:1901653	BP	cellular response to peptide	17	2	0.225166	1	MYC,PRKCZ
GO:0015918	BP	sterol transport	5	1	0.225166	1	ABCA13
GO:0000819	BP	sister chromatid segregation	4	1	0.225185	1	MACROH2A1
GO:0010646	BP	regulation of cell communication	216	14	0.226171	1	CDH13,ARHGEF25,PRKD2,GRM1,MYC,PLEKHG6,PRKCZ,SCG5,BTC,TNR,RGS20,NRXN1,HOMER3,ARHGAP11A
GO:0019827	BP	stem cell population maintenance	18	2	0.226708	1	MYC,SETD6
GO:0098727	BP	maintenance of cell number	18	2	0.226708	1	MYC,SETD6
GO:0070527	BP	platelet aggregation	4	1	0.226941	1	PRKG1
GO:0006338	BP	chromatin remodeling	19	2	0.227002	1	MYC,H2BC14,MACROH2A1
GO:0001702	BP	gastrulation with mouth forming second	4	1	0.228355	1	TENM4
GO:0006112	BP	energy reserve metabolic process	5	1	0.228935	1	MYC
GO:0050906	BP	detection of stimulus involved in sensory perception	5	1	0.229817	1	LXN
GO:0031641	BP	regulation of myelination	5	1	0.229837	1	TENM4
GO:0048588	BP	developmental cell growth	17	2	0.230015	1	PRKCZ,TNR
GO:0060284	BP	regulation of cell development	45	4	0.230201	1	TENM4,MYC,PITX3,TNR
GO:0019369	BP	arachidonic acid metabolic process	5	1	0.230212	1	CYP2C9
GO:0000165	BP	MAPK cascade	48	4	0.231481	1	PRKD2,GRM1,MYC,PRKCZ
GO:0031058	BP	positive regulation of histone modification	5	1	0.231587	1	PRKD2
GO:0051384	BP	response to glucocorticoid	5	1	0.231793	1	FOSB
GO:0098900	BP	regulation of action potential	4	1	0.2321	1	DSG2
GO:1901988	BP	negative regulation of cell cycle phase transition	5	1	0.23228	1	MACROH2A1
GO:0006940	BP	regulation of smooth muscle contraction	5	1	0.232366	1	PRKG1
GO:0010970	BP	transport along microtubule	5	1	0.233957	1	PRKCZ
GO:0048146	BP	positive regulation of fibroblast proliferation	5	1	0.234001	1	MYC
GO:0033138	BP	positive regulation of peptidyl-serine phosphorylation	5	1	0.234024	1	PRKD2
GO:0006518	BP	peptide metabolic process	31	3	0.235141	1	GRB7,SCG5,GFM1
GO:0000278	BP	mitotic cell cycle	31	3	0.236684	1	MYC,BTC,MACROH2A1
GO:0040007	BP	growth	60	5	0.236735	1	RAI1,TENM4,MT1F,PRKCZ,TNR
GO:0055117	BP	regulation of cardiac muscle contraction	4	1	0.236997	1	DSG2
GO:0009967	BP	positive regulation of signal transduction	96	7	0.237468	1	CDH13,PRKD2,GRM1,MYC,PRKCZ,BTC,NRXN1
GO:0003164	BP	His-Purkinje system development	5	1	0.237679	1	DSG2
GO:0046635	BP	positive regulation of alpha-beta T cell activation	5	1	0.238069	1	PRKCZ
GO:0046942	BP	carboxylic acid transport	19	2	0.238535	1	GRM1,MYC
GO:0001933	BP	negative regulation of protein phosphorylation	17	2	0.239307	1	PRKCZ,MACROH2A1
GO:0051783	BP	regulation of nuclear division	5	1	0.239412	1	BTC
GO:0062237	BP	protein localization to postsynapse	4	1	0.239779	1	PRKCZ
GO:1903539	BP	protein localization to postsynaptic membrane	4	1	0.239779	1	PRKCZ
GO:0045913	BP	positive regulation of carbohydrate metabolic process	5	1	0.239863	1	MYC
GO:0043370	BP	regulation of CD4-positive, alpha-beta T cell differentiation	5	1	0.240156	1	PRKCZ
GO:0046637	BP	regulation of alpha-beta T cell differentiation	5	1	0.240156	1	PRKCZ
GO:2000514	BP	regulation of CD4-positive, alpha-beta T cell activation	5	1	0.240156	1	PRKCZ
GO:0009891	BP	positive regulation of biosynthetic process	159	11	0.241279	1	TSTD1,CDH13,RFPL2,RAI1,EVX1,FOSB,PRKD2,HOXD10,MYC,PITX3,IKZF4
GO:0006633	BP	fatty acid biosynthetic process	6	1	0.241307	1	CYP2C9
GO:0045604	BP	regulation of epidermal cell differentiation	5	1	0.241372	1	MACROH2A1
GO:0045682	BP	regulation of epidermis development	5	1	0.241372	1	MACROH2A1
GO:0034754	BP	cellular hormone metabolic process	6	1	0.241966	1	CYP2C9
GO:0009411	BP	response to UV	5	1	0.241997	1	MYC
GO:0071346	BP	cellular response to interferon-gamma	6	1	0.242499	1	MYC
GO:0048934	BP	peripheral nervous system neuron differentiation	5	1	0.242825	1	HOXD10
GO:0048935	BP	peripheral nervous system neuron development	5	1	0.242825	1	HOXD10
GO:0035637	BP	multicellular organismal signaling	16	2	0.244319	1	DSG2,TNR
GO:0001541	BP	ovarian follicle development	6	1	0.245233	1	MYC
GO:0048679	BP	regulation of axon regeneration	5	1	0.246469	1	TNR
GO:0070570	BP	regulation of neuron projection regeneration	5	1	0.246469	1	TNR
GO:0120036	BP	plasma membrane bounded cell projection organization	111	8	0.246632	1	CDH13,ARHGEF25,EVX1,PRKCZ,PRKG1,TNR,NRXN3,NRXN1
GO:0048870	BP	cell motility	130	9	0.2468	1	CDH13,EVX1,PRKD2,GRB7,MYC,PRKCZ,PRKG1,TNR,CDC42BPA
GO:0051674	BP	localization of cell	130	9	0.2468	1	CDH13,EVX1,PRKD2,GRB7,MYC,PRKCZ,PRKG1,TNR,CDC42BPA
GO:0045944	BP	positive regulation of transcription by RNA polymerase II	126	9	0.247197	1	TSTD1,CDH13,EVX1,FOSB,PRKD2,HOXD10,MYC,PITX3,IKZF4
GO:0080134	BP	regulation of response to stress	63	5	0.247503	1	MYC,PRKG1,TNR,SETD6,MACROH2A1
GO:0046717	BP	acid secretion	6	1	0.247861	1	MYC
GO:0014014	BP	negative regulation of gliogenesis	6	1	0.248429	1	PITX3
GO:1902533	BP	positive regulation of intracellular signal transduction	66	5	0.248885	1	CDH13,PRKD2,GRM1,MYC,PRKCZ
GO:0046688	BP	response to copper ion	5	1	0.249724	1	MT1F
GO:0071280	BP	cellular response to copper ion	5	1	0.249724	1	MT1F
GO:0008286	BP	insulin receptor signaling pathway	5	1	0.249889	1	PRKCZ
GO:0040019	BP	positive regulation of embryonic development	4	1	0.25013	1	TENM4
GO:0071214	BP	cellular response to abiotic stimulus	21	2	0.250871	1	GRM1,MYC
GO:0104004	BP	cellular response to environmental stimulus	21	2	0.250871	1	GRM1,MYC
GO:0009267	BP	cellular response to starvation	6	1	0.251498	1	MAP1LC3C
GO:0098656	BP	anion transmembrane transport	18	2	0.251863	1	GRM1,MYC
GO:0046467	BP	membrane lipid biosynthetic process	6	1	0.252881	1	PRKD2
GO:0009611	BP	response to wounding	33	3	0.253499	1	MYC,PRKG1,TNR
GO:0040029	BP	regulation of gene expression, epigenetic	6	1	0.253565	1	MACROH2A1
GO:0072111	BP	cell proliferation involved in kidney development	6	1	0.255006	1	MYC
GO:1901722	BP	regulation of cell proliferation involved in kidney development	6	1	0.255006	1	MYC
GO:0034654	BP	nucleobase-containing compound biosynthetic process	269	17	0.25604	1	TSTD1,CDH13,RFPL2,RAI1,DBX1,PARP4,EVX1,FOSB,PRKD2,HOXD10,MYC,PITX3,PRKCZ,IKZF4,SETD6,IL18RAP,MACROH2A1
GO:0042092	BP	type 2 immune response	5	1	0.25727	1	PRKCZ
GO:0015031	BP	protein transport	65	5	0.258076	1	HOOK2,MAP1LC3C,PRKCZ,SCG5,HOMER3
GO:0045687	BP	positive regulation of glial cell differentiation	5	1	0.25854	1	TENM4
GO:0007155	BP	cell adhesion	131	9	0.258904	1	CDH13,DSG2,PRKD2,TENM4,PRKCZ,PRKG1,TNR,NRXN3,NRXN1
GO:0007568	BP	aging	6	1	0.259159	1	PITX3
GO:0009141	BP	nucleoside triphosphate metabolic process	5	1	0.259299	1	MYC
GO:0010212	BP	response to ionizing radiation	6	1	0.259447	1	MYC
GO:0007417	BP	central nervous system development	111	8	0.260021	1	PPP1R17,DBX1,TENM4,HOXD10,MYC,PITX3,PRKG1,TNR
GO:0018130	BP	heterocycle biosynthetic process	270	17	0.260108	1	TSTD1,CDH13,RFPL2,RAI1,DBX1,PARP4,EVX1,FOSB,PRKD2,HOXD10,MYC,PITX3,PRKCZ,IKZF4,SETD6,IL18RAP,MACROH2A1
GO:0031060	BP	regulation of histone methylation	6	1	0.260722	1	MACROH2A1
GO:0070528	BP	protein kinase C signaling	5	1	0.261364	1	PRKCZ
GO:0006355	BP	regulation of transcription, DNA-templated	252	16	0.262509	1	TSTD1,CDH13,RFPL2,RAI1,DBX1,EVX1,FOSB,PRKD2,HOXD10,MYC,PITX3,PRKCZ,IKZF4,SETD6,IL18RAP,MACROH2A1
GO:1903506	BP	regulation of nucleic acid-templated transcription	252	16	0.262509	1	TSTD1,CDH13,RFPL2,RAI1,DBX1,EVX1,FOSB,PRKD2,HOXD10,MYC,PITX3,PRKCZ,IKZF4,SETD6,IL18RAP,MACROH2A1
GO:2001141	BP	regulation of RNA biosynthetic process	252	16	0.262509	1	TSTD1,CDH13,RFPL2,RAI1,DBX1,EVX1,FOSB,PRKD2,HOXD10,MYC,PITX3,PRKCZ,IKZF4,SETD6,IL18RAP,MACROH2A1
GO:0097120	BP	receptor localization to synapse	5	1	0.263205	1	PRKCZ
GO:0021522	BP	spinal cord motor neuron differentiation	5	1	0.263292	1	HOXD10
GO:1905952	BP	regulation of lipid localization	6	1	0.263492	1	ABCA13
GO:0070374	BP	positive regulation of ERK1 and ERK2 cascade	18	2	0.263881	1	PRKD2,PRKCZ
GO:0019438	BP	aromatic compound biosynthetic process	271	17	0.264355	1	TSTD1,CDH13,RFPL2,RAI1,DBX1,PARP4,EVX1,FOSB,PRKD2,HOXD10,MYC,PITX3,PRKCZ,IKZF4,SETD6,IL18RAP,MACROH2A1
GO:0002369	BP	T cell cytokine production	5	1	0.264652	1	PRKCZ
GO:0002724	BP	regulation of T cell cytokine production	5	1	0.264652	1	PRKCZ
GO:0050768	BP	negative regulation of neurogenesis	19	2	0.265477	1	PITX3,TNR
GO:0010035	BP	response to inorganic substance	35	3	0.266025	1	FOSB,MT1F,MYC
GO:0043933	BP	protein-containing complex organization	87	6	0.266371	1	MAP1LC3C,MYC,PRKCZ,IKZF4,KCTD14,H2BC14,MACROH2A1
GO:0032103	BP	positive regulation of response to external stimulus	21	2	0.26646	1	CDH13,PRKD2
GO:0043297	BP	apical junction assembly	4	1	0.266886	1	MARVELD2
GO:0070830	BP	bicellular tight junction assembly	4	1	0.266886	1	MARVELD2
GO:0120192	BP	tight junction assembly	4	1	0.266886	1	MARVELD2
GO:0120193	BP	tight junction organization	4	1	0.266886	1	MARVELD2
GO:0002720	BP	positive regulation of cytokine production involved in immune response	6	1	0.267326	1	PRKCZ
GO:0051650	BP	establishment of vesicle localization	6	1	0.267646	1	PRKCZ
GO:0000904	BP	cell morphogenesis involved in differentiation	62	5	0.268013	1	ARHGEF25,EVX1,TNR,NRXN3,NRXN1
GO:0034219	BP	carbohydrate transmembrane transport	6	1	0.26823	1	MYC
GO:0006690	BP	icosanoid metabolic process	6	1	0.268472	1	CYP2C9
GO:0030030	BP	cell projection organization	114	8	0.268809	1	CDH13,ARHGEF25,EVX1,PRKCZ,PRKG1,TNR,NRXN3,NRXN1
GO:0071901	BP	negative regulation of protein serine/threonine kinase activity	6	1	0.26908	1	MACROH2A1
GO:0006665	BP	sphingolipid metabolic process	6	1	0.269867	1	PRKD2
GO:0043280	BP	positive regulation of cysteine-type endopeptidase activity involved in apoptotic process	6	1	0.270062	1	MYC
GO:0035303	BP	regulation of dephosphorylation	6	1	0.270466	1	PPP1R17
GO:1904375	BP	regulation of protein localization to cell periphery	5	1	0.270677	1	PRKCZ
GO:0007616	BP	long-term memory	5	1	0.270699	1	PRKCZ
GO:0006351	BP	transcription, DNA-templated	254	16	0.271172	1	TSTD1,CDH13,RFPL2,RAI1,DBX1,EVX1,FOSB,PRKD2,HOXD10,MYC,PITX3,PRKCZ,IKZF4,SETD6,IL18RAP,MACROH2A1
GO:0032774	BP	RNA biosynthetic process	254	16	0.271172	1	TSTD1,CDH13,RFPL2,RAI1,DBX1,EVX1,FOSB,PRKD2,HOXD10,MYC,PITX3,PRKCZ,IKZF4,SETD6,IL18RAP,MACROH2A1
GO:0097659	BP	nucleic acid-templated transcription	254	16	0.271172	1	TSTD1,CDH13,RFPL2,RAI1,DBX1,EVX1,FOSB,PRKD2,HOXD10,MYC,PITX3,PRKCZ,IKZF4,SETD6,IL18RAP,MACROH2A1
GO:0018108	BP	peptidyl-tyrosine phosphorylation	21	2	0.271456	1	PRKCZ,BTC
GO:0018212	BP	peptidyl-tyrosine modification	21	2	0.271456	1	PRKCZ,BTC
GO:0034341	BP	response to interferon-gamma	7	1	0.271715	1	MYC
GO:0006720	BP	isoprenoid metabolic process	7	1	0.27383	1	CYP2C9
GO:0006721	BP	terpenoid metabolic process	7	1	0.27383	1	CYP2C9
GO:0015718	BP	monocarboxylic acid transport	7	1	0.273837	1	MYC
GO:0036465	BP	synaptic vesicle recycling	5	1	0.273855	1	ABCA13
GO:0072332	BP	intrinsic apoptotic signaling pathway by p53 class mediator	6	1	0.274085	1	MYC
GO:0010647	BP	positive regulation of cell communication	118	8	0.274096	1	CDH13,PRKD2,GRM1,MYC,PRKCZ,BTC,TNR,NRXN1
GO:0023056	BP	positive regulation of signaling	118	8	0.274096	1	CDH13,PRKD2,GRM1,MYC,PRKCZ,BTC,TNR,NRXN1
GO:0071482	BP	cellular response to light stimulus	6	1	0.274189	1	MYC
GO:0035023	BP	regulation of Rho protein signal transduction	6	1	0.274332	1	ARHGEF25
GO:0051347	BP	positive regulation of transferase activity	36	3	0.274595	1	MYC,PRKCZ,BTC
GO:0044249	BP	cellular biosynthetic process	330	20	0.275709	1	TSTD1,CDH13,RFPL2,RAI1,DBX1,PARP4,CYP2C9,EVX1,FOSB,PRKD2,GRB7,HOXD10,MYC,PITX3,PRKCZ,IKZF4,SETD6,GFM1,IL18RAP,MACROH2A1
GO:0043434	BP	response to peptide hormone	20	2	0.275965	1	MYC,PRKCZ
GO:0002711	BP	positive regulation of T cell mediated immunity	6	1	0.277238	1	PRKCZ
GO:0040036	BP	regulation of fibroblast growth factor receptor signaling pathway	6	1	0.278075	1	PRKD2
GO:0045582	BP	positive regulation of T cell differentiation	6	1	0.278896	1	PRKCZ
GO:0045621	BP	positive regulation of lymphocyte differentiation	6	1	0.278896	1	PRKCZ
GO:0035150	BP	regulation of tube size	6	1	0.279442	1	PRKG1
GO:0035296	BP	regulation of tube diameter	6	1	0.279442	1	PRKG1
GO:0097746	BP	blood vessel diameter maintenance	6	1	0.279442	1	PRKG1
GO:0006096	BP	glycolytic process	6	1	0.279893	1	MYC
GO:0006757	BP	ATP generation from ADP	6	1	0.279893	1	MYC
GO:0009135	BP	purine nucleoside diphosphate metabolic process	6	1	0.279893	1	MYC
GO:0009179	BP	purine ribonucleoside diphosphate metabolic process	6	1	0.279893	1	MYC
GO:0009185	BP	ribonucleoside diphosphate metabolic process	6	1	0.279893	1	MYC
GO:0046031	BP	ADP metabolic process	6	1	0.279893	1	MYC
GO:0051961	BP	negative regulation of nervous system development	20	2	0.279987	1	PITX3,TNR
GO:0051301	BP	cell division	19	2	0.280174	1	MYC,BTC
GO:0042221	BP	response to chemical	243	15	0.280204	1	CDH13,ARHGEF25,PARP4,CYP2C9,EVX1,FOSB,PRKD2,MT1F,MYC,PITX3,PRKCZ,TNR,IL18RAP,NRXN3,NRXN1
GO:0036294	BP	cellular response to decreased oxygen levels	6	1	0.280943	1	MYC
GO:0071453	BP	cellular response to oxygen levels	6	1	0.280943	1	MYC
GO:0071456	BP	cellular response to hypoxia	6	1	0.280943	1	MYC
GO:0019226	BP	transmission of nerve impulse	6	1	0.281378	1	TNR
GO:0071276	BP	cellular response to cadmium ion	6	1	0.281382	1	MT1F
GO:0009987	BP	cellular process	867	48	0.282134	1	TSTD1,CDH13,RFPL2,RAI1,PPP1R17,NXPH4,MAL2,ARHGEF25,DBX1,PARP4,MARVELD2,ABCA13,CYP2C9,DSG2,EVX1,FOSB,PRKD2,TENM4,GRB7,GRM1,HOOK2,HOXD10,SAMD12,MAP1LC3C,MT1F,MYC,PITX3,SNTG1,PLEKHG6,PPP2R2B,PRKCZ,PRKG1,LXN,IKZF4,SCG5,KCTD14,BTC,TNR,SETD6,H2BC14,CDC42BPA,GFM1,RGS20,IL18RAP,NRXN3,NRXN1,HOMER3,MACROH2A1,ARHGAP11A
GO:0070925	BP	organelle assembly	38	3	0.282608	1	GRB7,MAP1LC3C,NRXN1
GO:0051173	BP	positive regulation of nitrogen compound metabolic process	203	13	0.282876	1	TSTD1,CDH13,RFPL2,RAI1,EVX1,FOSB,PRKD2,HOXD10,MYC,PITX3,PRKCZ,IKZF4,BTC
GO:2000036	BP	regulation of stem cell population maintenance	7	1	0.283	1	MYC
GO:0043467	BP	regulation of generation of precursor metabolites and energy	6	1	0.283186	1	MYC
GO:0048468	BP	cell development	183	12	0.284338	1	ARHGEF25,MARVELD2,EVX1,TENM4,HOXD10,MYC,PITX3,PRKCZ,PRKG1,TNR,NRXN3,NRXN1
GO:0030517	BP	negative regulation of axon extension	6	1	0.284465	1	TNR
GO:2001242	BP	regulation of intrinsic apoptotic signaling pathway	7	1	0.284627	1	MYC
GO:0051965	BP	positive regulation of synapse assembly	7	1	0.284815	1	NRXN1
GO:0008333	BP	endosome to lysosome transport	6	1	0.285561	1	HOOK2
GO:0045807	BP	positive regulation of endocytosis	6	1	0.285612	1	ABCA13
GO:0006942	BP	regulation of striated muscle contraction	5	1	0.286261	1	DSG2
GO:0050678	BP	regulation of epithelial cell proliferation	35	3	0.289842	1	CDH13,PRKD2,MYC
GO:0086091	BP	regulation of heart rate by cardiac conduction	5	1	0.291728	1	DSG2
GO:0048010	BP	vascular endothelial growth factor receptor signaling pathway	6	1	0.291811	1	PRKD2
GO:1901362	BP	organic cyclic compound biosynthetic process	276	17	0.29225	1	TSTD1,CDH13,RFPL2,RAI1,DBX1,PARP4,EVX1,FOSB,PRKD2,HOXD10,MYC,PITX3,PRKCZ,IKZF4,SETD6,IL18RAP,MACROH2A1
GO:0048167	BP	regulation of synaptic plasticity	20	2	0.292412	1	PRKCZ,TNR
GO:0042326	BP	negative regulation of phosphorylation	20	2	0.293217	1	PRKCZ,MACROH2A1
GO:0071277	BP	cellular response to calcium ion	7	1	0.293782	1	FOSB
GO:0030003	BP	cellular cation homeostasis	36	3	0.293796	1	GRM1,MT1F,MYC
GO:0045995	BP	regulation of embryonic development	5	1	0.294203	1	TENM4
GO:0010629	BP	negative regulation of gene expression	68	5	0.295127	1	GRB7,MYC,MIR193B,HOMER3,MACROH2A1
GO:0006805	BP	xenobiotic metabolic process	7	1	0.295322	1	CYP2C9
GO:0050918	BP	positive chemotaxis	7	1	0.295469	1	CDH13
GO:0099072	BP	regulation of postsynaptic membrane neurotransmitter receptor levels	5	1	0.295878	1	PRKCZ
GO:0015849	BP	organic acid transport	22	2	0.296428	1	GRM1,MYC
GO:0045859	BP	regulation of protein kinase activity	37	3	0.29712	1	PRKCZ,BTC,MACROH2A1
GO:0008104	BP	protein localization	103	7	0.297854	1	HOOK2,MAP1LC3C,PRKCZ,SCG5,NRXN1,HOMER3,MACROH2A1
GO:0033135	BP	regulation of peptidyl-serine phosphorylation	6	1	0.298058	1	PRKD2
GO:0006996	BP	organelle organization	156	10	0.298261	1	GRB7,HOOK2,MAP1LC3C,MYC,PRKCZ,PRKG1,BTC,H2BC14,CDC42BPA,NRXN1,MACROH2A1
GO:0016125	BP	sterol metabolic process	7	1	0.298445	1	CYP2C9
GO:0010043	BP	response to zinc ion	6	1	0.298466	1	MT1F
GO:0034698	BP	response to gonadotropin	7	1	0.298964	1	MYC
GO:0060911	BP	cardiac cell fate commitment	6	1	0.299602	1	TENM4
GO:0022607	BP	cellular component assembly	157	10	0.301351	1	CDH13,MARVELD2,TENM4,GRB7,MAP1LC3C,PRKCZ,IKZF4,KCTD14,H2BC14,NRXN1,MACROH2A1
GO:0051899	BP	membrane depolarization	5	1	0.301607	1	PRKCZ
GO:0015711	BP	organic anion transport	22	2	0.301645	1	GRM1,MYC
GO:0019935	BP	cyclic-nucleotide-mediated signaling	7	1	0.301718	1	PRKG1
GO:0060560	BP	developmental growth involved in morphogenesis	20	2	0.301947	1	PRKCZ,TNR
GO:0048145	BP	regulation of fibroblast proliferation	7	1	0.302636	1	MYC
GO:0008643	BP	carbohydrate transport	7	1	0.302661	1	MYC
GO:0051346	BP	negative regulation of hydrolase activity	20	2	0.303205	1	PRKCZ,LXN
GO:0051128	BP	regulation of cellular component organization	120	8	0.303462	1	CDH13,ABCA13,MYC,PRKCZ,BTC,TNR,NRXN1,MACROH2A1
GO:0007399	BP	nervous system development	223	14	0.304219	1	PPP1R17,MAL2,ARHGEF25,DBX1,EVX1,TENM4,HOXD10,MYC,PITX3,PRKCZ,PRKG1,TNR,NRXN3,NRXN1
GO:0051648	BP	vesicle localization	7	1	0.304916	1	PRKCZ
GO:0043410	BP	positive regulation of MAPK cascade	36	3	0.305458	1	PRKD2,GRM1,PRKCZ
GO:0014855	BP	striated muscle cell proliferation	6	1	0.306071	1	TENM4
GO:0060038	BP	cardiac muscle cell proliferation	6	1	0.306071	1	TENM4
GO:0002286	BP	T cell activation involved in immune response	6	1	0.306141	1	PRKCZ
GO:0002287	BP	alpha-beta T cell activation involved in immune response	6	1	0.306141	1	PRKCZ
GO:0002292	BP	T cell differentiation involved in immune response	6	1	0.306141	1	PRKCZ
GO:0002293	BP	alpha-beta T cell differentiation involved in immune response	6	1	0.306141	1	PRKCZ
GO:0002294	BP	CD4-positive, alpha-beta T cell differentiation involved in immune response	6	1	0.306141	1	PRKCZ
GO:0042093	BP	T-helper cell differentiation	6	1	0.306141	1	PRKCZ
GO:1901576	BP	organic substance biosynthetic process	335	20	0.306375	1	TSTD1,CDH13,RFPL2,RAI1,DBX1,PARP4,CYP2C9,EVX1,FOSB,PRKD2,GRB7,HOXD10,MYC,PITX3,PRKCZ,IKZF4,SETD6,GFM1,IL18RAP,MACROH2A1
GO:1902107	BP	positive regulation of leukocyte differentiation	7	1	0.306543	1	PRKCZ
GO:1903708	BP	positive regulation of hemopoiesis	7	1	0.306543	1	PRKCZ
GO:0086005	BP	ventricular cardiac muscle cell action potential	5	1	0.306907	1	DSG2
GO:0032637	BP	interleukin-8 production	8	1	0.307434	1	PRKD2
GO:0032677	BP	regulation of interleukin-8 production	8	1	0.307434	1	PRKD2
GO:0032757	BP	positive regulation of interleukin-8 production	8	1	0.307434	1	PRKD2
GO:0061614	BP	miRNA transcription	7	1	0.307485	1	MYC
GO:1902893	BP	regulation of miRNA transcription	7	1	0.307485	1	MYC
GO:0098813	BP	nuclear chromosome segregation	6	1	0.307671	1	MACROH2A1
GO:1904705	BP	regulation of vascular associated smooth muscle cell proliferation	6	1	0.307927	1	PRKG1
GO:1990874	BP	vascular associated smooth muscle cell proliferation	6	1	0.307927	1	PRKG1
GO:0031669	BP	cellular response to nutrient levels	8	1	0.308051	1	MAP1LC3C
GO:0030032	BP	lamellipodium assembly	6	1	0.308474	1	CDH13
GO:0009581	BP	detection of external stimulus	7	1	0.30997	1	LXN
GO:0009582	BP	detection of abiotic stimulus	7	1	0.30997	1	LXN
GO:0007160	BP	cell-matrix adhesion	21	2	0.310368	1	CDH13,PRKCZ
GO:0044728	BP	DNA methylation or demethylation	7	1	0.310807	1	MYC
GO:0046578	BP	regulation of Ras protein signal transduction	7	1	0.311437	1	ARHGEF25
GO:0019220	BP	regulation of phosphate metabolic process	88	6	0.311846	1	PPP1R17,PRKD2,MYC,PRKCZ,BTC,MACROH2A1
GO:0051174	BP	regulation of phosphorus metabolic process	88	6	0.311846	1	PPP1R17,PRKD2,MYC,PRKCZ,BTC,MACROH2A1
GO:0070372	BP	regulation of ERK1 and ERK2 cascade	21	2	0.313098	1	PRKD2,PRKCZ
GO:0007157	BP	heterophilic cell-cell adhesion via plasma membrane cell adhesion molecules	6	1	0.313542	1	TENM4
GO:2000026	BP	regulation of multicellular organismal development	121	8	0.314888	1	PRKD2,TENM4,MYC,PITX3,PRKCZ,TNR,NRXN1,MACROH2A1
GO:0048585	BP	negative regulation of response to stimulus	89	6	0.315981	1	MYC,PRKCZ,PRKG1,TNR,RGS20,HOMER3
GO:0022411	BP	cellular component disassembly	23	2	0.316597	1	MAP1LC3C,MYC
GO:0031960	BP	response to corticosteroid	7	1	0.316766	1	FOSB
GO:0002053	BP	positive regulation of mesenchymal cell proliferation	7	1	0.316886	1	MYC
GO:0046686	BP	response to cadmium ion	7	1	0.317039	1	MT1F
GO:0042327	BP	positive regulation of phosphorylation	56	4	0.317151	1	PRKD2,MYC,PRKCZ,BTC
GO:0097306	BP	cellular response to alcohol	7	1	0.317558	1	MYC
GO:0008277	BP	regulation of G protein-coupled receptor signaling pathway	7	1	0.318077	1	RGS20
GO:0033036	BP	macromolecule localization	124	8	0.318452	1	ABCA13,HOOK2,MAP1LC3C,PRKCZ,SCG5,NRXN1,HOMER3,MACROH2A1
GO:0016052	BP	carbohydrate catabolic process	7	1	0.318463	1	MYC
GO:0043525	BP	positive regulation of neuron apoptotic process	7	1	0.32093	1	PITX3
GO:0050771	BP	negative regulation of axonogenesis	7	1	0.321183	1	TNR
GO:0051239	BP	regulation of multicellular organismal process	209	13	0.32137	1	RAI1,DSG2,PRKD2,TENM4,GRM1,MYC,PITX3,PRKCZ,PRKG1,TNR,NRXN1,HOMER3,MACROH2A1
GO:0006090	BP	pyruvate metabolic process	7	1	0.321467	1	MYC
GO:0010721	BP	negative regulation of cell development	22	2	0.32277	1	PITX3,TNR
GO:0010563	BP	negative regulation of phosphorus metabolic process	21	2	0.322974	1	PRKCZ,MACROH2A1
GO:0045936	BP	negative regulation of phosphate metabolic process	21	2	0.322974	1	PRKCZ,MACROH2A1
GO:0031103	BP	axon regeneration	7	1	0.323079	1	TNR
GO:1902532	BP	negative regulation of intracellular signal transduction	23	2	0.323986	1	MYC,HOMER3
GO:0043409	BP	negative regulation of MAPK cascade	8	1	0.324483	1	MYC
GO:0002702	BP	positive regulation of production of molecular mediator of immune response	8	1	0.324928	1	PRKCZ
GO:0030168	BP	platelet activation	7	1	0.324957	1	PRKG1
GO:0051270	BP	regulation of cellular component movement	87	6	0.325661	1	CDH13,DSG2,PRKD2,GRB7,MYC,PRKG1
GO:0044085	BP	cellular component biogenesis	160	10	0.326957	1	CDH13,MARVELD2,TENM4,GRB7,MAP1LC3C,PRKCZ,IKZF4,KCTD14,H2BC14,NRXN1,MACROH2A1
GO:0019219	BP	regulation of nucleobase-containing compound metabolic process	282	17	0.327401	1	TSTD1,CDH13,RFPL2,RAI1,DBX1,PARP4,EVX1,FOSB,PRKD2,HOXD10,MYC,PITX3,PRKCZ,IKZF4,SETD6,IL18RAP,MACROH2A1
GO:0014706	BP	striated muscle tissue development	22	2	0.327595	1	DSG2,TENM4
GO:0048738	BP	cardiac muscle tissue development	22	2	0.327595	1	DSG2,TENM4
GO:0071229	BP	cellular response to acid chemical	7	1	0.327642	1	MYC
GO:0006165	BP	nucleoside diphosphate phosphorylation	7	1	0.327885	1	MYC
GO:0046939	BP	nucleotide phosphorylation	7	1	0.327885	1	MYC
GO:0006873	BP	cellular ion homeostasis	38	3	0.328309	1	GRM1,MT1F,MYC
GO:0006939	BP	smooth muscle contraction	8	1	0.329089	1	PRKG1
GO:0031333	BP	negative regulation of protein-containing complex assembly	6	1	0.329221	1	PRKCZ
GO:0032269	BP	negative regulation of cellular protein metabolic process	53	4	0.329346	1	GRB7,PRKCZ,LXN,MACROH2A1
GO:2001235	BP	positive regulation of apoptotic signaling pathway	7	1	0.329677	1	MYC
GO:1901652	BP	response to peptide	23	2	0.329752	1	MYC,PRKCZ
GO:0015800	BP	acidic amino acid transport	7	1	0.32991	1	GRM1
GO:0010604	BP	positive regulation of macromolecule metabolic process	229	14	0.330128	1	TSTD1,CDH13,RFPL2,RAI1,EVX1,FOSB,PRKD2,HOXD10,MYC,PITX3,PRKCZ,IKZF4,BTC,MACROH2A1
GO:2001020	BP	regulation of response to DNA damage stimulus	7	1	0.331378	1	MYC
GO:0062013	BP	positive regulation of small molecule metabolic process	7	1	0.331482	1	MYC
GO:0055017	BP	cardiac muscle tissue growth	7	1	0.332915	1	TENM4
GO:0033559	BP	unsaturated fatty acid metabolic process	8	1	0.333188	1	CYP2C9
GO:0006643	BP	membrane lipid metabolic process	8	1	0.333456	1	PRKD2
GO:0000902	BP	cell morphogenesis	86	6	0.333895	1	ARHGEF25,EVX1,PRKCZ,TNR,NRXN3,NRXN1
GO:0002705	BP	positive regulation of leukocyte mediated immunity	8	1	0.334075	1	PRKCZ
GO:0002708	BP	positive regulation of lymphocyte mediated immunity	8	1	0.334075	1	PRKCZ
GO:1901655	BP	cellular response to ketone	8	1	0.334228	1	MYC
GO:0046634	BP	regulation of alpha-beta T cell activation	7	1	0.334256	1	PRKCZ
GO:0002709	BP	regulation of T cell mediated immunity	7	1	0.334314	1	PRKCZ
GO:0043388	BP	positive regulation of DNA binding	7	1	0.334317	1	MYC
GO:0035924	BP	cellular response to vascular endothelial growth factor stimulus	8	1	0.334788	1	PRKD2
GO:0044093	BP	positive regulation of molecular function	88	6	0.335011	1	PRKD2,MYC,PRKCZ,BTC,IL18RAP,ARHGAP11A
GO:0007059	BP	chromosome segregation	7	1	0.336824	1	MACROH2A1
GO:0050769	BP	positive regulation of neurogenesis	20	2	0.33702	1	TENM4,MYC
GO:0099111	BP	microtubule-based transport	8	1	0.337032	1	PRKCZ
GO:0021782	BP	glial cell development	7	1	0.337726	1	TENM4
GO:0009058	BP	biosynthetic process	341	20	0.340999	1	TSTD1,CDH13,RFPL2,RAI1,DBX1,PARP4,CYP2C9,EVX1,FOSB,PRKD2,GRB7,HOXD10,MYC,PITX3,PRKCZ,IKZF4,SETD6,GFM1,IL18RAP,MACROH2A1
GO:0006469	BP	negative regulation of protein kinase activity	8	1	0.341511	1	MACROH2A1
GO:0002761	BP	regulation of myeloid leukocyte differentiation	9	1	0.341717	1	MYC
GO:0032879	BP	regulation of localization	175	11	0.342242	1	CDH13,ABCA13,DSG2,PRKD2,GRB7,MYC,PRKCZ,PRKG1,SCG5,HOMER3,MACROH2A1
GO:0055065	BP	metal ion homeostasis	39	3	0.342299	1	GRM1,MT1F,MYC
GO:0032088	BP	negative regulation of NF-kappaB transcription factor activity	8	1	0.344713	1	SETD6
GO:0045446	BP	endothelial cell differentiation	8	1	0.344995	1	MARVELD2
GO:0007193	BP	adenylate cyclase-inhibiting G protein-coupled receptor signaling pathway	7	1	0.345181	1	GRM1
GO:0051241	BP	negative regulation of multicellular organismal process	88	6	0.345468	1	RAI1,MYC,PITX3,PRKG1,TNR,HOMER3
GO:0006304	BP	DNA modification	8	1	0.346068	1	MYC
GO:0032870	BP	cellular response to hormone stimulus	40	3	0.346218	1	FOSB,MYC,PRKCZ
GO:0007269	BP	neurotransmitter secretion	8	1	0.346483	1	NRXN1
GO:0099643	BP	signal release from synapse	8	1	0.346483	1	NRXN1
GO:0031532	BP	actin cytoskeleton reorganization	7	1	0.347468	1	CDC42BPA
GO:0043542	BP	endothelial cell migration	24	2	0.347918	1	CDH13,PRKD2
GO:0008306	BP	associative learning	8	1	0.349057	1	TNR
GO:0097581	BP	lamellipodium organization	7	1	0.349856	1	CDH13
GO:0033365	BP	protein localization to organelle	23	2	0.350249	1	PRKCZ,MACROH2A1
GO:0006259	BP	DNA metabolic process	40	3	0.350343	1	PARP4,PRKD2,MYC
GO:0086001	BP	cardiac muscle cell action potential	6	1	0.350976	1	DSG2
GO:0086002	BP	cardiac muscle cell action potential involved in contraction	6	1	0.350976	1	DSG2
GO:0051130	BP	positive regulation of cellular component organization	58	4	0.3517	1	ABCA13,BTC,NRXN1,MACROH2A1
GO:0050778	BP	positive regulation of immune response	24	2	0.351722	1	PRKD2,PRKCZ
GO:0010948	BP	negative regulation of cell cycle process	8	1	0.351769	1	MACROH2A1
GO:0034330	BP	cell junction organization	55	4	0.35264	1	MARVELD2,DSG2,TNR,NRXN1
GO:0009132	BP	nucleoside diphosphate metabolic process	8	1	0.353741	1	MYC
GO:0051240	BP	positive regulation of multicellular organismal process	109	7	0.354385	1	PRKD2,TENM4,MYC,PRKCZ,TNR,NRXN1,MACROH2A1
GO:0006352	BP	DNA-templated transcription, initiation	9	1	0.354603	1	MYC
GO:0010595	BP	positive regulation of endothelial cell migration	8	1	0.35462	1	PRKD2
GO:0001101	BP	response to acid chemical	8	1	0.355058	1	MYC
GO:0006412	BP	translation	23	2	0.355323	1	GRB7,GFM1
GO:0043043	BP	peptide biosynthetic process	23	2	0.355323	1	GRB7,GFM1
GO:0030334	BP	regulation of cell migration	73	5	0.356901	1	CDH13,PRKD2,GRB7,MYC,PRKG1
GO:0008344	BP	adult locomotory behavior	7	1	0.357341	1	HOXD10
GO:0015980	BP	energy derivation by oxidation of organic compounds	8	1	0.357569	1	MYC
GO:0045580	BP	regulation of T cell differentiation	8	1	0.357735	1	PRKCZ
GO:0031102	BP	neuron projection regeneration	8	1	0.357784	1	TNR
GO:0007623	BP	circadian rhythm	8	1	0.357788	1	RAI1
GO:0048678	BP	response to axon injury	8	1	0.357864	1	TNR
GO:0001676	BP	long-chain fatty acid metabolic process	9	1	0.358679	1	CYP2C9
GO:0060627	BP	regulation of vesicle-mediated transport	24	2	0.359015	1	CDH13,ABCA13
GO:0003229	BP	ventricular cardiac muscle tissue development	8	1	0.359461	1	DSG2
GO:0007596	BP	blood coagulation	8	1	0.35949	1	PRKG1
GO:0007599	BP	hemostasis	8	1	0.35949	1	PRKG1
GO:0050817	BP	coagulation	8	1	0.35949	1	PRKG1
GO:0071322	BP	cellular response to carbohydrate stimulus	10	1	0.359715	1	MYC
GO:2001056	BP	positive regulation of cysteine-type endopeptidase activity	8	1	0.360248	1	MYC
GO:0060419	BP	heart growth	8	1	0.361022	1	TENM4
GO:0006164	BP	purine nucleotide biosynthetic process	7	1	0.361699	1	MYC
GO:0009152	BP	purine ribonucleotide biosynthetic process	7	1	0.361699	1	MYC
GO:0009260	BP	ribonucleotide biosynthetic process	7	1	0.361699	1	MYC
GO:0046390	BP	ribose phosphate biosynthetic process	7	1	0.361699	1	MYC
GO:0016482	BP	cytosolic transport	9	1	0.3632	1	HOOK2
GO:1902106	BP	negative regulation of leukocyte differentiation	9	1	0.363845	1	MYC
GO:1903707	BP	negative regulation of hemopoiesis	9	1	0.363845	1	MYC
GO:0035019	BP	somatic stem cell population maintenance	9	1	0.363885	1	MYC
GO:0090183	BP	regulation of kidney development	9	1	0.36463	1	MYC
GO:0010562	BP	positive regulation of phosphorus metabolic process	60	4	0.366168	1	PRKD2,MYC,PRKCZ,BTC
GO:0045937	BP	positive regulation of phosphate metabolic process	60	4	0.366168	1	PRKD2,MYC,PRKCZ,BTC
GO:0006974	BP	cellular response to DNA damage stimulus	23	2	0.366262	1	PARP4,MYC
GO:0046034	BP	ATP metabolic process	8	1	0.366426	1	MYC
GO:0048144	BP	fibroblast proliferation	9	1	0.366771	1	MYC
GO:0031400	BP	negative regulation of protein modification process	24	2	0.368765	1	PRKCZ,MACROH2A1
GO:0003333	BP	amino acid transmembrane transport	8	1	0.369167	1	GRM1
GO:0002429	BP	immune response-activating cell surface receptor signaling pathway	8	1	0.36975	1	PRKD2
GO:0002757	BP	immune response-activating signal transduction	8	1	0.36975	1	PRKD2
GO:0050851	BP	antigen receptor-mediated signaling pathway	8	1	0.36975	1	PRKD2
GO:0050852	BP	T cell receptor signaling pathway	8	1	0.36975	1	PRKD2
GO:0072594	BP	establishment of protein localization to organelle	9	1	0.36999	1	MACROH2A1
GO:0031668	BP	cellular response to extracellular stimulus	10	1	0.370024	1	MAP1LC3C
GO:0060326	BP	cell chemotaxis	10	1	0.370078	1	PRKD2
GO:0072657	BP	protein localization to membrane	23	2	0.370099	1	PRKCZ,NRXN1
GO:0008543	BP	fibroblast growth factor receptor signaling pathway	8	1	0.371492	1	PRKD2
GO:0051592	BP	response to calcium ion	9	1	0.371614	1	FOSB
GO:0034641	BP	cellular nitrogen compound metabolic process	361	21	0.373955	1	TSTD1,CDH13,RFPL2,RAI1,DBX1,PARP4,CYP2C9,EVX1,FOSB,PRKD2,GRB7,HOXD10,MYC,PITX3,PRKCZ,IKZF4,SCG5,SETD6,GFM1,IL18RAP,MACROH2A1
GO:0006325	BP	chromatin organization	26	2	0.374416	1	MYC,H2BC14,MACROH2A1
GO:0051248	BP	negative regulation of protein metabolic process	56	4	0.375161	1	GRB7,PRKCZ,LXN,MACROH2A1
GO:0022029	BP	telencephalon cell migration	9	1	0.375401	1	TNR
GO:0006470	BP	protein dephosphorylation	9	1	0.375756	1	PPP2R2B
GO:0007041	BP	lysosomal transport	9	1	0.376455	1	HOOK2
GO:0035710	BP	CD4-positive, alpha-beta T cell activation	8	1	0.377303	1	PRKCZ
GO:0043367	BP	CD4-positive, alpha-beta T cell differentiation	8	1	0.377303	1	PRKCZ
GO:0046632	BP	alpha-beta T cell differentiation	8	1	0.377303	1	PRKCZ
GO:0086003	BP	cardiac muscle cell contraction	7	1	0.377578	1	DSG2
GO:0032355	BP	response to estradiol	10	1	0.378306	1	MYC
GO:0031325	BP	positive regulation of cellular metabolic process	217	13	0.378323	1	TSTD1,CDH13,RFPL2,RAI1,EVX1,FOSB,PRKD2,HOXD10,MYC,PITX3,PRKCZ,IKZF4,BTC
GO:0048638	BP	regulation of developmental growth	22	2	0.378389	1	RAI1,TNR
GO:0007268	BP	chemical synaptic transmission	57	4	0.378806	1	GRM1,PRKCZ,TNR,NRXN1
GO:0098916	BP	anterograde trans-synaptic signaling	57	4	0.378806	1	GRM1,PRKCZ,TNR,NRXN1
GO:0099537	BP	trans-synaptic signaling	57	4	0.378806	1	GRM1,PRKCZ,TNR,NRXN1
GO:0086065	BP	cell communication involved in cardiac conduction	7	1	0.378903	1	DSG2
GO:1903131	BP	mononuclear cell differentiation	24	2	0.379448	1	MYC,PRKCZ
GO:0044267	BP	cellular protein metabolic process	223	13	0.380671	1	RFPL2,PARP4,PRKD2,GRB7,MYC,PPP2R2B,PRKCZ,LXN,BTC,SETD6,CDC42BPA,GFM1,MACROH2A1
GO:0007422	BP	peripheral nervous system development	9	1	0.380707	1	HOXD10
GO:0010467	BP	gene expression	364	21	0.381066	1	TSTD1,CDH13,RFPL2,RAI1,DBX1,EVX1,FOSB,PRKD2,GRB7,HOXD10,MYC,PITX3,PRKCZ,MIR193B,IKZF4,SCG5,SETD6,GFM1,IL18RAP,HOMER3,MACROH2A1
GO:0045471	BP	response to ethanol	9	1	0.381124	1	MYC
GO:0046777	BP	protein autophosphorylation	9	1	0.381481	1	PRKD2
GO:0051252	BP	regulation of RNA metabolic process	272	16	0.381915	1	TSTD1,CDH13,RFPL2,RAI1,DBX1,EVX1,FOSB,PRKD2,HOXD10,MYC,PITX3,PRKCZ,IKZF4,SETD6,IL18RAP,MACROH2A1
GO:0042594	BP	response to starvation	9	1	0.383616	1	MAP1LC3C
GO:0046683	BP	response to organophosphorus	9	1	0.383981	1	FOSB
GO:0051591	BP	response to cAMP	9	1	0.383981	1	FOSB
GO:0045685	BP	regulation of glial cell differentiation	9	1	0.385159	1	TENM4
GO:0072522	BP	purine-containing compound biosynthetic process	8	1	0.387051	1	MYC
GO:0033043	BP	regulation of organelle organization	44	3	0.387117	1	MYC,BTC,MACROH2A1
GO:0120254	BP	olefinic compound metabolic process	10	1	0.387381	1	CYP2C9
GO:0072330	BP	monocarboxylic acid biosynthetic process	10	1	0.387586	1	CYP2C9
GO:0010950	BP	positive regulation of endopeptidase activity	9	1	0.387773	1	MYC
GO:0010952	BP	positive regulation of peptidase activity	9	1	0.387773	1	MYC
GO:0099536	BP	synaptic signaling	58	4	0.387775	1	GRM1,PRKCZ,TNR,NRXN1
GO:0002367	BP	cytokine production involved in immune response	9	1	0.387945	1	PRKCZ
GO:0002718	BP	regulation of cytokine production involved in immune response	9	1	0.387945	1	PRKCZ
GO:0007369	BP	gastrulation	23	2	0.389622	1	TENM4,MACROH2A1
GO:0010469	BP	regulation of signaling receptor activity	9	1	0.389863	1	BTC
GO:0001764	BP	neuron migration	22	2	0.389866	1	EVX1,PRKG1
GO:1903828	BP	negative regulation of protein localization	9	1	0.390072	1	MACROH2A1
GO:0034763	BP	negative regulation of transmembrane transport	9	1	0.390236	1	MYC
GO:0008150	BP	biological_process	902	49	0.390297	1	TSTD1,CDH13,RFPL2,RAI1,PPP1R17,NXPH4,MAL2,ARHGEF25,DBX1,PARP4,MARVELD2,ABCA13,CYP2C9,DSG2,EVX1,FOSB,PRKD2,TENM4,GRB7,GRM1,HOOK2,HOXD10,SAMD12,MAP1LC3C,MT1F,MYC,PITX3,SNTG1,PLEKHG6,PPP2R2B,PRKCZ,PRKG1,LXN,MIR193B,IKZF4,SCG5,KCTD14,BTC,TNR,SETD6,H2BC14,CDC42BPA,GFM1,RGS20,IL18RAP,NRXN3,NRXN1,HOMER3,MACROH2A1,ARHGAP11A
GO:0031323	BP	regulation of cellular metabolic process	366	21	0.390498	1	TSTD1,CDH13,RFPL2,RAI1,PPP1R17,DBX1,PARP4,EVX1,FOSB,PRKD2,GRB7,HOXD10,MYC,PITX3,PRKCZ,LXN,IKZF4,BTC,SETD6,IL18RAP,MACROH2A1
GO:0033673	BP	negative regulation of kinase activity	10	1	0.391462	1	MACROH2A1
GO:0051348	BP	negative regulation of transferase activity	10	1	0.391462	1	MACROH2A1
GO:0050673	BP	epithelial cell proliferation	42	3	0.391937	1	CDH13,PRKD2,MYC
GO:1901796	BP	regulation of signal transduction by p53 class mediator	10	1	0.392246	1	MYC
GO:0010464	BP	regulation of mesenchymal cell proliferation	9	1	0.392913	1	MYC
GO:0016236	BP	macroautophagy	10	1	0.393468	1	MAP1LC3C
GO:0008585	BP	female gonad development	10	1	0.39359	1	MYC
GO:0046545	BP	development of primary female sexual characteristics	10	1	0.39359	1	MYC
GO:0010927	BP	cellular component assembly involved in morphogenesis	9	1	0.395482	1	TENM4
GO:0007292	BP	female gamete generation	10	1	0.397759	1	MYC
GO:0002824	BP	positive regulation of adaptive immune response based on somatic recombination of immune receptors built from immunoglobulin superfamily domains	10	1	0.397776	1	PRKCZ
GO:1901890	BP	positive regulation of cell junction assembly	10	1	0.3978	1	NRXN1
GO:0060537	BP	muscle tissue development	41	3	0.397961	1	DSG2,TENM4,HOXD10
GO:0098742	BP	cell-cell adhesion via plasma-membrane adhesion molecules	41	3	0.398308	1	CDH13,DSG2,TENM4
GO:0007166	BP	cell surface receptor signaling pathway	169	10	0.398751	1	CDH13,PRKD2,GRB7,GRM1,SAMD12,PRKCZ,BTC,IL18RAP,NRXN1,HOMER3
GO:0072503	BP	cellular divalent inorganic cation homeostasis	26	2	0.398871	1	GRM1,MT1F
GO:0040008	BP	regulation of growth	40	3	0.402023	1	RAI1,MT1F,TNR
GO:0010720	BP	positive regulation of cell development	23	2	0.402081	1	TENM4,MYC
GO:0008610	BP	lipid biosynthetic process	29	2	0.402562	1	CYP2C9,PRKD2
GO:0032147	BP	activation of protein kinase activity	9	1	0.402589	1	PRKCZ
GO:0071478	BP	cellular response to radiation	10	1	0.402982	1	MYC
GO:0010648	BP	negative regulation of cell communication	80	5	0.403211	1	MYC,PRKCZ,TNR,RGS20,HOMER3
GO:0021885	BP	forebrain cell migration	10	1	0.405412	1	TNR
GO:0010038	BP	response to metal ion	26	2	0.405935	1	FOSB,MT1F
GO:0001666	BP	response to hypoxia	10	1	0.406754	1	MYC
GO:0043535	BP	regulation of blood vessel endothelial cell migration	10	1	0.407212	1	PRKD2
GO:0051963	BP	regulation of synapse assembly	10	1	0.407732	1	NRXN1
GO:0048584	BP	positive regulation of response to stimulus	116	7	0.40779	1	CDH13,PRKD2,GRM1,MYC,PRKCZ,BTC,NRXN1
GO:0030516	BP	regulation of axon extension	9	1	0.407864	1	TNR
GO:0048675	BP	axon extension	9	1	0.407864	1	TNR
GO:0061387	BP	regulation of extent of cell growth	9	1	0.407864	1	TNR
GO:1901566	BP	organonitrogen compound biosynthetic process	62	4	0.407916	1	PRKD2,GRB7,MYC,GFM1
GO:1901216	BP	positive regulation of neuron death	10	1	0.40876	1	PITX3
GO:0014074	BP	response to purine-containing compound	10	1	0.408779	1	FOSB
GO:0030858	BP	positive regulation of epithelial cell differentiation	10	1	0.409036	1	MACROH2A1
GO:0007600	BP	sensory perception	41	3	0.409258	1	MARVELD2,GRM1,LXN
GO:0043604	BP	amide biosynthetic process	26	2	0.409482	1	GRB7,GFM1
GO:0052548	BP	regulation of endopeptidase activity	26	2	0.410821	1	MYC,LXN
GO:0010468	BP	regulation of gene expression	331	19	0.411479	1	TSTD1,CDH13,RFPL2,RAI1,DBX1,EVX1,FOSB,PRKD2,GRB7,HOXD10,MYC,PITX3,PRKCZ,MIR193B,IKZF4,SETD6,IL18RAP,HOMER3,MACROH2A1
GO:0005975	BP	carbohydrate metabolic process	26	2	0.412125	1	TSTD1,MYC
GO:0002706	BP	regulation of lymphocyte mediated immunity	10	1	0.412613	1	PRKCZ
GO:0031589	BP	cell-substrate adhesion	26	2	0.413763	1	CDH13,PRKCZ
GO:0006109	BP	regulation of carbohydrate metabolic process	9	1	0.413835	1	MYC
GO:0023057	BP	negative regulation of signaling	81	5	0.413903	1	MYC,PRKCZ,TNR,RGS20,HOMER3
GO:0035264	BP	multicellular organism growth	8	1	0.414381	1	RAI1
GO:0043549	BP	regulation of kinase activity	46	3	0.415227	1	PRKCZ,BTC,MACROH2A1
GO:0048709	BP	oligodendrocyte differentiation	9	1	0.415693	1	TENM4
GO:0009266	BP	response to temperature stimulus	10	1	0.417252	1	LXN
GO:0098771	BP	inorganic ion homeostasis	44	3	0.41792	1	GRM1,MT1F,MYC
GO:0051179	BP	localization	335	19	0.420069	1	CDH13,MAL2,ABCA13,DSG2,EVX1,PRKD2,GRB7,GRM1,HOOK2,MAP1LC3C,MYC,PRKCZ,PRKG1,SCG5,TNR,CDC42BPA,NRXN1,HOMER3,MACROH2A1
GO:0042325	BP	regulation of phosphorylation	81	5	0.420724	1	PRKD2,MYC,PRKCZ,BTC,MACROH2A1
GO:0007043	BP	cell-cell junction assembly	8	1	0.420802	1	MARVELD2
GO:0001817	BP	regulation of cytokine production	45	3	0.421659	1	PRKD2,PRKCZ,HOMER3
GO:1901987	BP	regulation of cell cycle phase transition	11	1	0.421915	1	MACROH2A1
GO:0007338	BP	single fertilization	10	1	0.422074	1	HOXD10
GO:0016050	BP	vesicle organization	11	1	0.422122	1	HOOK2
GO:0010631	BP	epithelial cell migration	28	2	0.422245	1	CDH13,PRKD2
GO:0055080	BP	cation homeostasis	44	3	0.423511	1	GRM1,MT1F,MYC
GO:0045860	BP	positive regulation of protein kinase activity	28	2	0.423676	1	PRKCZ,BTC
GO:0006835	BP	dicarboxylic acid transport	10	1	0.423873	1	GRM1
GO:0043627	BP	response to estrogen	11	1	0.424059	1	MYC
GO:2000179	BP	positive regulation of neural precursor cell proliferation	9	1	0.424319	1	PITX3
GO:0099173	BP	postsynapse organization	10	1	0.424325	1	NRXN1
GO:0045619	BP	regulation of lymphocyte differentiation	10	1	0.424711	1	PRKCZ
GO:0002456	BP	T cell mediated immunity	10	1	0.425774	1	PRKCZ
GO:0002821	BP	positive regulation of adaptive immune response	11	1	0.42789	1	PRKCZ
GO:0052547	BP	regulation of peptidase activity	27	2	0.429098	1	MYC,LXN
GO:2000145	BP	regulation of cell motility	79	5	0.429437	1	CDH13,PRKD2,GRB7,MYC,PRKG1
GO:0050805	BP	negative regulation of synaptic transmission	10	1	0.430303	1	TNR
GO:0036293	BP	response to decreased oxygen levels	11	1	0.430959	1	MYC
GO:0070482	BP	response to oxygen levels	11	1	0.430959	1	MYC
GO:0002768	BP	immune response-regulating cell surface receptor signaling pathway	10	1	0.431088	1	PRKD2
GO:0060255	BP	regulation of macromolecule metabolic process	391	22	0.431795	1	TSTD1,CDH13,RFPL2,RAI1,DBX1,PARP4,EVX1,FOSB,PRKD2,GRB7,HOXD10,MYC,PITX3,PRKCZ,LXN,MIR193B,IKZF4,BTC,SETD6,IL18RAP,HOMER3,MACROH2A1
GO:0007034	BP	vacuolar transport	11	1	0.431914	1	HOOK2
GO:0051171	BP	regulation of nitrogen compound metabolic process	354	20	0.433927	1	TSTD1,CDH13,RFPL2,RAI1,DBX1,PARP4,EVX1,FOSB,PRKD2,GRB7,HOXD10,MYC,PITX3,PRKCZ,LXN,IKZF4,BTC,SETD6,IL18RAP,MACROH2A1
GO:0070252	BP	actin-mediated cell contraction	9	1	0.434446	1	DSG2
GO:0050801	BP	ion homeostasis	45	3	0.43511	1	GRM1,MT1F,MYC
GO:1903706	BP	regulation of hemopoiesis	28	2	0.435482	1	MYC,PRKCZ
GO:0001658	BP	branching involved in ureteric bud morphogenesis	11	1	0.436119	1	MYC
GO:0006334	BP	nucleosome assembly	12	1	0.436875	1	H2BC14,MACROH2A1
GO:0002250	BP	adaptive immune response	28	2	0.438406	1	PRKD2,PRKCZ
GO:1905475	BP	regulation of protein localization to membrane	9	1	0.440225	1	PRKCZ
GO:0035265	BP	organ growth	11	1	0.440349	1	TENM4
GO:0055082	BP	cellular chemical homeostasis	47	3	0.440939	1	GRM1,MT1F,MYC
GO:0030216	BP	keratinocyte differentiation	10	1	0.443081	1	MACROH2A1
GO:0010634	BP	positive regulation of epithelial cell migration	11	1	0.443201	1	PRKD2
GO:0002285	BP	lymphocyte activation involved in immune response	10	1	0.443282	1	PRKCZ
GO:0045638	BP	negative regulation of myeloid cell differentiation	11	1	0.443408	1	MYC
GO:0002088	BP	lens development in camera-type eye	10	1	0.443554	1	PITX3
GO:0046660	BP	female sex differentiation	12	1	0.44357	1	MYC
GO:0001932	BP	regulation of protein phosphorylation	64	4	0.444091	1	PRKD2,PRKCZ,BTC,MACROH2A1
GO:0090132	BP	epithelium migration	29	2	0.444674	1	CDH13,PRKD2
GO:0009893	BP	positive regulation of metabolic process	246	14	0.444998	1	TSTD1,CDH13,RFPL2,RAI1,EVX1,FOSB,PRKD2,HOXD10,MYC,PITX3,PRKCZ,IKZF4,BTC,MACROH2A1
GO:0060048	BP	cardiac muscle contraction	9	1	0.44561	1	DSG2
GO:0072659	BP	protein localization to plasma membrane	10	1	0.445737	1	PRKCZ
GO:0006796	BP	phosphate-containing compound metabolic process	137	8	0.445935	1	PPP1R17,PRKD2,MYC,PPP2R2B,PRKCZ,BTC,CDC42BPA,MACROH2A1
GO:0032268	BP	regulation of cellular protein metabolic process	120	7	0.44611	1	PRKD2,GRB7,MYC,PRKCZ,LXN,BTC,MACROH2A1
GO:0051049	BP	regulation of transport	98	6	0.447048	1	CDH13,ABCA13,MYC,PRKCZ,SCG5,HOMER3
GO:0021953	BP	central nervous system neuron differentiation	26	2	0.447362	1	DBX1,HOXD10
GO:0001816	BP	cytokine production	47	3	0.447736	1	PRKD2,PRKCZ,HOMER3
GO:0072132	BP	mesenchyme morphogenesis	11	1	0.448203	1	MYC
GO:0017148	BP	negative regulation of translation	10	1	0.448731	1	GRB7
GO:0034249	BP	negative regulation of cellular amide metabolic process	10	1	0.448731	1	GRB7
GO:0070555	BP	response to interleukin-1	12	1	0.448934	1	MYC
GO:0071347	BP	cellular response to interleukin-1	12	1	0.448934	1	MYC
GO:0019222	BP	regulation of metabolic process	413	23	0.450269	1	TSTD1,CDH13,RFPL2,RAI1,PPP1R17,DBX1,PARP4,EVX1,FOSB,PRKD2,GRB7,HOXD10,MYC,PITX3,PRKCZ,LXN,MIR193B,IKZF4,BTC,SETD6,IL18RAP,HOMER3,MACROH2A1
GO:0016049	BP	cell growth	29	2	0.452508	1	PRKCZ,TNR
GO:0050866	BP	negative regulation of cell activation	10	1	0.453494	1	PRKG1
GO:0003161	BP	cardiac conduction system development	10	1	0.453804	1	DSG2
GO:0001934	BP	positive regulation of protein phosphorylation	48	3	0.453983	1	PRKD2,PRKCZ,BTC
GO:0000082	BP	G1/S transition of mitotic cell cycle	11	1	0.454423	1	MYC
GO:0006793	BP	phosphorus metabolic process	138	8	0.454456	1	PPP1R17,PRKD2,MYC,PPP2R2B,PRKCZ,BTC,CDC42BPA,MACROH2A1
GO:0019538	BP	protein metabolic process	254	14	0.45547	1	RFPL2,PARP4,PRKD2,GRB7,MYC,PPP2R2B,PRKCZ,LXN,SCG5,BTC,SETD6,CDC42BPA,GFM1,MACROH2A1
GO:0045165	BP	cell fate commitment	46	3	0.455499	1	DBX1,TENM4,HOXD10
GO:0006281	BP	DNA repair	10	1	0.456424	1	PARP4
GO:0003018	BP	vascular process in circulatory system	11	1	0.458371	1	PRKG1
GO:0045786	BP	negative regulation of cell cycle	12	1	0.459504	1	MACROH2A1
GO:0007156	BP	homophilic cell adhesion via plasma membrane adhesion molecules	29	2	0.460569	1	CDH13,DSG2
GO:0050731	BP	positive regulation of peptidyl-tyrosine phosphorylation	13	1	0.460588	1	BTC
GO:0061024	BP	membrane organization	29	2	0.460913	1	MYC,NRXN1
GO:0002703	BP	regulation of leukocyte mediated immunity	12	1	0.461093	1	PRKCZ
GO:0072331	BP	signal transduction by p53 class mediator	12	1	0.461542	1	MYC
GO:0051726	BP	regulation of cell cycle	50	3	0.462398	1	MYC,BTC,MACROH2A1
GO:0071300	BP	cellular response to retinoic acid	12	1	0.464237	1	MYC
GO:0060675	BP	ureteric bud morphogenesis	12	1	0.465221	1	MYC
GO:0072171	BP	mesonephric tubule morphogenesis	12	1	0.465221	1	MYC
GO:0043412	BP	macromolecule modification	178	10	0.465547	1	RFPL2,PARP4,PRKD2,MYC,PPP2R2B,PRKCZ,BTC,SETD6,CDC42BPA,MACROH2A1
GO:0006605	BP	protein targeting	12	1	0.465948	1	HOMER3
GO:0043534	BP	blood vessel endothelial cell migration	12	1	0.466395	1	PRKD2
GO:0010463	BP	mesenchymal cell proliferation	11	1	0.466462	1	MYC
GO:0002521	BP	leukocyte differentiation	30	2	0.467373	1	MYC,PRKCZ
GO:0001706	BP	endoderm formation	11	1	0.467446	1	MACROH2A1
GO:0035987	BP	endodermal cell differentiation	11	1	0.467446	1	MACROH2A1
GO:0072507	BP	divalent inorganic cation homeostasis	30	2	0.468565	1	GRM1,MT1F
GO:0050770	BP	regulation of axonogenesis	11	1	0.468837	1	TNR
GO:0008219	BP	cell death	122	7	0.469323	1	PARP4,PRKD2,MYC,PITX3,PPP2R2B,PRKCZ,BTC
GO:0002699	BP	positive regulation of immune effector process	13	1	0.471083	1	PRKCZ
GO:0002027	BP	regulation of heart rate	9	1	0.471726	1	DSG2
GO:0045862	BP	positive regulation of proteolysis	12	1	0.472505	1	MYC
GO:0021536	BP	diencephalon development	11	1	0.474698	1	MYC
GO:0080090	BP	regulation of primary metabolic process	361	20	0.475918	1	TSTD1,CDH13,RFPL2,RAI1,DBX1,PARP4,EVX1,FOSB,PRKD2,GRB7,HOXD10,MYC,PITX3,PRKCZ,LXN,IKZF4,BTC,SETD6,IL18RAP,MACROH2A1
GO:0140694	BP	non-membrane-bounded organelle assembly	12	1	0.476111	1	GRB7
GO:0031331	BP	positive regulation of cellular catabolic process	12	1	0.476912	1	MYC
GO:0001508	BP	action potential	11	1	0.479488	1	DSG2
GO:0050870	BP	positive regulation of T cell activation	13	1	0.479571	1	PRKCZ
GO:1903039	BP	positive regulation of leukocyte cell-cell adhesion	13	1	0.479571	1	PRKCZ
GO:0051101	BP	regulation of DNA binding	11	1	0.479789	1	MYC
GO:0006936	BP	muscle contraction	29	2	0.481189	1	DSG2,PRKG1
GO:0071542	BP	dopaminergic neuron differentiation	11	1	0.481189	1	PITX3
GO:0043281	BP	regulation of cysteine-type endopeptidase activity involved in apoptotic process	12	1	0.48153	1	MYC
GO:0046631	BP	alpha-beta T cell activation	11	1	0.482628	1	PRKCZ
GO:0019216	BP	regulation of lipid metabolic process	13	1	0.482727	1	MACROH2A1
GO:0040012	BP	regulation of locomotion	84	5	0.483237	1	CDH13,PRKD2,GRB7,MYC,PRKG1
GO:0090130	BP	tissue migration	31	2	0.483609	1	CDH13,PRKD2
GO:0000226	BP	microtubule cytoskeleton organization	31	2	0.483873	1	HOOK2,PRKCZ
GO:0008202	BP	steroid metabolic process	13	1	0.484059	1	CYP2C9
GO:2000113	BP	negative regulation of cellular macromolecule biosynthetic process	11	1	0.484192	1	GRB7
GO:0034728	BP	nucleosome organization	14	1	0.486374	1	H2BC14,MACROH2A1
GO:0006066	BP	alcohol metabolic process	13	1	0.489003	1	CYP2C9
GO:0016310	BP	phosphorylation	106	6	0.489869	1	PRKD2,MYC,PRKCZ,BTC,CDC42BPA,MACROH2A1
GO:0006820	BP	anion transport	31	2	0.491004	1	GRM1,MYC
GO:0001819	BP	positive regulation of cytokine production	32	2	0.491206	1	PRKD2,PRKCZ
GO:0051924	BP	regulation of calcium ion transport	11	1	0.491861	1	HOMER3
GO:0001889	BP	liver development	12	1	0.492802	1	MYC
GO:0061008	BP	hepaticobiliary system development	12	1	0.492802	1	MYC
GO:0048522	BP	positive regulation of cellular process	363	20	0.494858	1	TSTD1,CDH13,RFPL2,RAI1,ABCA13,EVX1,FOSB,PRKD2,TENM4,GRB7,GRM1,HOXD10,MYC,PITX3,PRKCZ,IKZF4,BTC,TNR,NRXN1,MACROH2A1
GO:0097193	BP	intrinsic apoptotic signaling pathway	13	1	0.496518	1	MYC
GO:0016070	BP	RNA metabolic process	290	16	0.497065	1	TSTD1,CDH13,RFPL2,RAI1,DBX1,EVX1,FOSB,PRKD2,HOXD10,MYC,PITX3,PRKCZ,IKZF4,SETD6,IL18RAP,MACROH2A1
GO:0044772	BP	mitotic cell cycle phase transition	13	1	0.497995	1	MYC
GO:0002700	BP	regulation of production of molecular mediator of immune response	13	1	0.498674	1	PRKCZ
GO:0006357	BP	regulation of transcription by RNA polymerase II	213	12	0.498796	1	TSTD1,CDH13,RAI1,DBX1,EVX1,FOSB,PRKD2,HOXD10,MYC,PITX3,IKZF4,MACROH2A1
GO:0034660	BP	ncRNA metabolic process	13	1	0.498963	1	MACROH2A1
GO:0043547	BP	positive regulation of GTPase activity	14	1	0.499823	1	ARHGAP11A
GO:0090066	BP	regulation of anatomical structure size	29	2	0.499853	1	PRKG1,TNR
GO:0051276	BP	chromosome organization	32	2	0.500682	1	MYC,H2BC14,MACROH2A1
GO:0002822	BP	regulation of adaptive immune response based on somatic recombination of immune receptors built from immunoglobulin superfamily domains	13	1	0.50133	1	PRKCZ
GO:0031497	BP	chromatin assembly	14	1	0.50182	1	H2BC14,MACROH2A1
GO:0007416	BP	synapse assembly	13	1	0.503068	1	NRXN1
GO:0050865	BP	regulation of cell activation	32	2	0.503625	1	PRKCZ,PRKG1
GO:0002573	BP	myeloid leukocyte differentiation	14	1	0.504768	1	MYC
GO:0022402	BP	cell cycle process	51	3	0.504961	1	MYC,BTC,MACROH2A1
GO:0042127	BP	regulation of cell population proliferation	125	7	0.505415	1	CDH13,PRKD2,MYC,PITX3,PRKCZ,PRKG1,BTC
GO:0033674	BP	positive regulation of kinase activity	33	2	0.50557	1	PRKCZ,BTC
GO:0034329	BP	cell junction assembly	30	2	0.505791	1	MARVELD2,NRXN1
GO:0009416	BP	response to light stimulus	13	1	0.505952	1	MYC
GO:0030048	BP	actin filament-based movement	12	1	0.506865	1	DSG2
GO:0044843	BP	cell cycle G1/S phase transition	13	1	0.50731	1	MYC
GO:0090304	BP	nucleic acid metabolic process	310	17	0.507769	1	TSTD1,CDH13,RFPL2,RAI1,DBX1,PARP4,EVX1,FOSB,PRKD2,HOXD10,MYC,PITX3,PRKCZ,IKZF4,SETD6,IL18RAP,MACROH2A1
GO:0098754	BP	detoxification	12	1	0.507991	1	MT1F
GO:0051606	BP	detection of stimulus	13	1	0.508929	1	LXN
GO:0009954	BP	proximal/distal pattern formation	14	1	0.509466	1	HOXD10
GO:0006366	BP	transcription by RNA polymerase II	215	12	0.510917	1	TSTD1,CDH13,RAI1,DBX1,EVX1,FOSB,PRKD2,HOXD10,MYC,PITX3,IKZF4,MACROH2A1
GO:0009968	BP	negative regulation of signal transduction	72	4	0.511535	1	MYC,PRKCZ,RGS20,HOMER3
GO:0031032	BP	actomyosin structure organization	13	1	0.514064	1	CDC42BPA
GO:0031503	BP	protein-containing complex localization	12	1	0.514495	1	PRKCZ
GO:0006790	BP	sulfur compound metabolic process	14	1	0.514862	1	TSTD1
GO:0009165	BP	nucleotide biosynthetic process	12	1	0.516429	1	MYC
GO:1901293	BP	nucleoside phosphate biosynthetic process	12	1	0.516429	1	MYC
GO:0030010	BP	establishment of cell polarity	13	1	0.520031	1	PRKCZ
GO:0032270	BP	positive regulation of cellular protein metabolic process	73	4	0.521304	1	PRKD2,MYC,PRKCZ,BTC
GO:0006468	BP	protein phosphorylation	90	5	0.522055	1	PRKD2,PRKCZ,BTC,CDC42BPA,MACROH2A1
GO:0035137	BP	hindlimb morphogenesis	12	1	0.522578	1	HOXD10
GO:0061337	BP	cardiac conduction	11	1	0.522892	1	DSG2
GO:0051234	BP	establishment of localization	220	12	0.524066	1	CDH13,MAL2,ABCA13,GRM1,HOOK2,MAP1LC3C,MYC,PRKCZ,SCG5,NRXN1,HOMER3,MACROH2A1
GO:0009719	BP	response to endogenous stimulus	112	6	0.526602	1	CDH13,FOSB,PRKD2,MYC,PITX3,PRKCZ
GO:0043433	BP	negative regulation of DNA-binding transcription factor activity	14	1	0.527595	1	SETD6
GO:0009743	BP	response to carbohydrate	15	1	0.527626	1	MYC
GO:0019725	BP	cellular homeostasis	52	3	0.527891	1	GRM1,MT1F,MYC
GO:0071496	BP	cellular response to external stimulus	17	1	0.528848	1	MAP1LC3C
GO:0001505	BP	regulation of neurotransmitter levels	15	1	0.532504	1	NRXN1
GO:0006955	BP	immune response	72	4	0.532736	1	PRKD2,MYC,PRKCZ,IL18RAP
GO:0051094	BP	positive regulation of developmental process	108	6	0.532999	1	PRKD2,TENM4,MYC,PRKCZ,NRXN1,MACROH2A1
GO:0001657	BP	ureteric bud development	15	1	0.533725	1	MYC
GO:0001823	BP	mesonephros development	15	1	0.533725	1	MYC
GO:0072163	BP	mesonephric epithelium development	15	1	0.533725	1	MYC
GO:0072164	BP	mesonephric tubule development	15	1	0.533725	1	MYC
GO:0007613	BP	memory	13	1	0.536032	1	PRKCZ
GO:0002253	BP	activation of immune response	14	1	0.536142	1	PRKD2
GO:0051656	BP	establishment of organelle localization	14	1	0.536558	1	PRKCZ
GO:0051246	BP	regulation of protein metabolic process	131	7	0.538237	1	PRKD2,GRB7,MYC,PRKCZ,LXN,BTC,MACROH2A1
GO:0008283	BP	cell population proliferation	146	8	0.538318	1	CDH13,PRKD2,TENM4,MYC,PITX3,PRKCZ,PRKG1,BTC
GO:0065003	BP	protein-containing complex assembly	75	4	0.538931	1	PRKCZ,IKZF4,KCTD14,H2BC14,MACROH2A1
GO:0002263	BP	cell activation involved in immune response	14	1	0.538974	1	PRKCZ
GO:0002366	BP	leukocyte activation involved in immune response	14	1	0.538974	1	PRKCZ
GO:0007565	BP	female pregnancy	15	1	0.539395	1	FOSB
GO:0044703	BP	multi-organism reproductive process	15	1	0.539395	1	FOSB
GO:0044706	BP	multi-multicellular organism process	15	1	0.539395	1	FOSB
GO:0008361	BP	regulation of cell size	13	1	0.539748	1	TNR
GO:0016192	BP	vesicle-mediated transport	71	4	0.540257	1	CDH13,MAL2,ABCA13,HOOK2
GO:0061333	BP	renal tubule morphogenesis	15	1	0.540299	1	MYC
GO:0072028	BP	nephron morphogenesis	15	1	0.540299	1	MYC
GO:0072078	BP	nephron tubule morphogenesis	15	1	0.540299	1	MYC
GO:0072088	BP	nephron epithelium morphogenesis	15	1	0.540299	1	MYC
GO:0065004	BP	protein-DNA complex assembly	16	1	0.54077	1	H2BC14,MACROH2A1
GO:0006836	BP	neurotransmitter transport	14	1	0.542367	1	NRXN1
GO:1990778	BP	protein localization to cell periphery	13	1	0.542933	1	PRKCZ
GO:0006914	BP	autophagy	15	1	0.543732	1	MAP1LC3C
GO:0061919	BP	process utilizing autophagic mechanism	15	1	0.543732	1	MAP1LC3C
GO:1901888	BP	regulation of cell junction assembly	15	1	0.545514	1	NRXN1
GO:0007204	BP	positive regulation of cytosolic calcium ion concentration	14	1	0.546804	1	GRM1
GO:0030308	BP	negative regulation of cell growth	15	1	0.547573	1	TNR
GO:0001656	BP	metanephros development	16	1	0.550106	1	MYC
GO:0006464	BP	cellular protein modification process	170	9	0.550391	1	RFPL2,PARP4,PRKD2,PPP2R2B,PRKCZ,BTC,SETD6,CDC42BPA,MACROH2A1
GO:0036211	BP	protein modification process	170	9	0.550391	1	RFPL2,PARP4,PRKD2,PPP2R2B,PRKCZ,BTC,SETD6,CDC42BPA,MACROH2A1
GO:0003012	BP	muscle system process	33	2	0.550557	1	DSG2,PRKG1
GO:0045597	BP	positive regulation of cell differentiation	71	4	0.550693	1	TENM4,MYC,PRKCZ,MACROH2A1
GO:0023061	BP	signal release	35	2	0.552501	1	SCG5,NRXN1
GO:0051247	BP	positive regulation of protein metabolic process	76	4	0.552727	1	PRKD2,MYC,PRKCZ,BTC
GO:0032526	BP	response to retinoic acid	15	1	0.554213	1	MYC
GO:0048511	BP	rhythmic process	15	1	0.555442	1	RAI1
GO:0009725	BP	response to hormone	56	3	0.559092	1	FOSB,MYC,PRKCZ
GO:0002819	BP	regulation of adaptive immune response	15	1	0.559264	1	PRKCZ
GO:0051099	BP	positive regulation of binding	14	1	0.560688	1	MYC
GO:0010466	BP	negative regulation of peptidase activity	15	1	0.561175	1	LXN
GO:0010951	BP	negative regulation of endopeptidase activity	15	1	0.561175	1	LXN
GO:0080135	BP	regulation of cellular response to stress	35	2	0.561862	1	MYC,TNR
GO:0032787	BP	monocarboxylic acid metabolic process	37	2	0.562307	1	CYP2C9,MYC
GO:0030900	BP	forebrain development	53	3	0.562677	1	MYC,PRKG1,TNR
GO:0060341	BP	regulation of cellular localization	33	2	0.563626	1	PRKCZ,MACROH2A1
GO:1901564	BP	organonitrogen compound metabolic process	288	15	0.563766	1	RFPL2,PARP4,CYP2C9,PRKD2,GRB7,MYC,PPP2R2B,PRKCZ,LXN,SCG5,BTC,SETD6,CDC42BPA,GFM1,MACROH2A1
GO:2001233	BP	regulation of apoptotic signaling pathway	15	1	0.563869	1	MYC
GO:0006941	BP	striated muscle contraction	13	1	0.564465	1	DSG2
GO:0046903	BP	secretion	57	3	0.568448	1	MYC,SCG5,NRXN1
GO:0010256	BP	endomembrane system organization	17	1	0.56927	1	HOOK2
GO:0009896	BP	positive regulation of catabolic process	16	1	0.570285	1	MYC
GO:0062012	BP	regulation of small molecule metabolic process	15	1	0.57043	1	MYC
GO:0099504	BP	synaptic vesicle cycle	14	1	0.571025	1	ABCA13
GO:2000177	BP	regulation of neural precursor cell proliferation	14	1	0.573853	1	PITX3
GO:0002684	BP	positive regulation of immune system process	38	2	0.573952	1	PRKD2,PRKCZ
GO:0007492	BP	endoderm development	15	1	0.57397	1	MACROH2A1
GO:0009953	BP	dorsal/ventral pattern formation	14	1	0.574188	1	DBX1
GO:0016485	BP	protein processing	17	1	0.574226	1	SCG5
GO:0009566	BP	fertilization	15	1	0.575029	1	HOXD10
GO:0062197	BP	cellular response to chemical stress	17	1	0.576408	1	MYC
GO:0021761	BP	limbic system development	16	1	0.576467	1	MYC
GO:0008285	BP	negative regulation of cell population proliferation	56	3	0.577608	1	CDH13,MYC,PRKG1
GO:0060993	BP	kidney morphogenesis	17	1	0.578148	1	MYC
GO:0002440	BP	production of molecular mediator of immune response	16	1	0.57914	1	PRKCZ
GO:0010608	BP	post-transcriptional regulation of gene expression	35	2	0.579151	1	GRB7,MIR193B
GO:0022409	BP	positive regulation of cell-cell adhesion	17	1	0.579945	1	PRKCZ
GO:2000116	BP	regulation of cysteine-type endopeptidase activity	16	1	0.582186	1	MYC
GO:0030029	BP	actin filament-based process	51	3	0.582319	1	DSG2,PRKG1,CDC42BPA
GO:0043523	BP	regulation of neuron apoptotic process	16	1	0.585557	1	PITX3
GO:0051402	BP	neuron apoptotic process	16	1	0.585557	1	PITX3
GO:0007018	BP	microtubule-based movement	18	1	0.586331	1	PRKCZ
GO:0031401	BP	positive regulation of protein modification process	58	3	0.588172	1	PRKD2,PRKCZ,BTC
GO:0071495	BP	cellular response to endogenous stimulus	97	5	0.588737	1	FOSB,PRKD2,MYC,PITX3,PRKCZ
GO:0009913	BP	epidermal cell differentiation	15	1	0.589033	1	MACROH2A1
GO:0006417	BP	regulation of translation	16	1	0.589181	1	GRB7
GO:0001818	BP	negative regulation of cytokine production	15	1	0.590248	1	HOMER3
GO:0009636	BP	response to toxic substance	15	1	0.592049	1	MT1F
GO:0042060	BP	wound healing	17	1	0.592423	1	PRKG1
GO:0098739	BP	import across plasma membrane	15	1	0.592554	1	GRM1
GO:0035136	BP	forelimb morphogenesis	13	1	0.592782	1	HOXD10
GO:0099003	BP	vesicle-mediated transport in synapse	15	1	0.593106	1	ABCA13
GO:0071417	BP	cellular response to organonitrogen compound	38	2	0.596438	1	MYC,PRKCZ
GO:0006091	BP	generation of precursor metabolites and energy	17	1	0.596555	1	MYC
GO:0051604	BP	protein maturation	18	1	0.59767	1	SCG5
GO:0050808	BP	synapse organization	37	2	0.598502	1	TNR,NRXN1
GO:0001667	BP	ameboidal-type cell migration	37	2	0.598846	1	CDH13,PRKD2
GO:0030901	BP	midbrain development	16	1	0.600122	1	PITX3
GO:0016053	BP	organic acid biosynthetic process	18	1	0.600149	1	CYP2C9
GO:0046394	BP	carboxylic acid biosynthetic process	18	1	0.600149	1	CYP2C9
GO:0030217	BP	T cell differentiation	16	1	0.601527	1	PRKCZ
GO:0051480	BP	regulation of cytosolic calcium ion concentration	17	1	0.603747	1	GRM1
GO:0010817	BP	regulation of hormone levels	38	2	0.604621	1	CYP2C9,SCG5
GO:0010001	BP	glial cell differentiation	17	1	0.604739	1	TENM4
GO:0051251	BP	positive regulation of lymphocyte activation	19	1	0.604785	1	PRKCZ
GO:0034248	BP	regulation of cellular amide metabolic process	17	1	0.605497	1	GRB7
GO:0048593	BP	camera-type eye morphogenesis	15	1	0.606262	1	PITX3
GO:0045766	BP	positive regulation of angiogenesis	18	1	0.607118	1	PRKD2
GO:1904018	BP	positive regulation of vasculature development	18	1	0.607118	1	PRKD2
GO:0032872	BP	regulation of stress-activated MAPK cascade	18	1	0.607276	1	MYC
GO:0070302	BP	regulation of stress-activated protein kinase signaling cascade	18	1	0.607276	1	MYC
GO:0071363	BP	cellular response to growth factor stimulus	58	3	0.609611	1	PRKD2,MYC,PITX3
GO:0002040	BP	sprouting angiogenesis	17	1	0.610428	1	CDH13
GO:0043066	BP	negative regulation of apoptotic process	59	3	0.611904	1	MYC,PRKCZ,BTC
GO:0043065	BP	positive regulation of apoptotic process	38	2	0.616122	1	MYC,PITX3
GO:0009150	BP	purine ribonucleotide metabolic process	16	1	0.616177	1	MYC
GO:0009259	BP	ribonucleotide metabolic process	16	1	0.616177	1	MYC
GO:0019693	BP	ribose phosphate metabolic process	16	1	0.616177	1	MYC
GO:0061326	BP	renal tubule development	18	1	0.616721	1	MYC
GO:0072080	BP	nephron tubule development	18	1	0.616721	1	MYC
GO:0050863	BP	regulation of T cell activation	18	1	0.618336	1	PRKCZ
GO:0030855	BP	epithelial cell differentiation	58	3	0.61906	1	MARVELD2,PITX3,MACROH2A1
GO:0006810	BP	transport	214	11	0.620035	1	CDH13,MAL2,ABCA13,GRM1,HOOK2,MAP1LC3C,MYC,PRKCZ,SCG5,NRXN1,HOMER3
GO:0006631	BP	fatty acid metabolic process	19	1	0.620395	1	CYP2C9
GO:0014070	BP	response to organic cyclic compound	61	3	0.620456	1	FOSB,MYC,PITX3
GO:0033554	BP	cellular response to stress	81	4	0.620489	1	PARP4,MAP1LC3C,MYC,TNR
GO:0002449	BP	lymphocyte mediated immunity	18	1	0.620945	1	PRKCZ
GO:0007017	BP	microtubule-based process	41	2	0.621577	1	HOOK2,PRKCZ
GO:0043254	BP	regulation of protein-containing complex assembly	17	1	0.622834	1	PRKCZ
GO:0048754	BP	branching morphogenesis of an epithelial tube	19	1	0.622969	1	MYC
GO:0043069	BP	negative regulation of programmed cell death	60	3	0.624224	1	MYC,PRKCZ,BTC
GO:1903037	BP	regulation of leukocyte cell-cell adhesion	18	1	0.627413	1	PRKCZ
GO:0044260	BP	cellular macromolecule metabolic process	259	13	0.627518	1	RFPL2,PARP4,PRKD2,GRB7,MYC,PPP2R2B,PRKCZ,LXN,BTC,SETD6,CDC42BPA,GFM1,MACROH2A1
GO:0010628	BP	positive regulation of gene expression	80	4	0.627797	1	PRKD2,MYC,PRKCZ,MACROH2A1
GO:0050807	BP	regulation of synapse organization	18	1	0.628118	1	NRXN1
GO:0098657	BP	import into cell	17	1	0.628339	1	GRM1
GO:0010977	BP	negative regulation of neuron projection development	17	1	0.628835	1	TNR
GO:0007605	BP	sensory perception of sound	16	1	0.629274	1	MARVELD2
GO:0050954	BP	sensory perception of mechanical stimulus	16	1	0.629274	1	MARVELD2
GO:0048518	BP	positive regulation of biological process	386	20	0.630487	1	TSTD1,CDH13,RFPL2,RAI1,ABCA13,EVX1,FOSB,PRKD2,TENM4,GRB7,GRM1,HOXD10,MYC,PITX3,PRKCZ,IKZF4,BTC,TNR,NRXN1,MACROH2A1
GO:0006979	BP	response to oxidative stress	20	1	0.6306	1	MACROH2A1
GO:0045637	BP	regulation of myeloid cell differentiation	19	1	0.63202	1	MYC
GO:0060562	BP	epithelial tube morphogenesis	40	2	0.63225	1	PRKD2,MYC
GO:0050776	BP	regulation of immune response	39	2	0.632518	1	PRKD2,PRKCZ
GO:0072009	BP	nephron epithelium development	19	1	0.633026	1	MYC
GO:0030162	BP	regulation of proteolysis	40	2	0.633856	1	MYC,LXN
GO:0034645	BP	cellular macromolecule biosynthetic process	41	2	0.633907	1	GRB7,GFM1
GO:0030856	BP	regulation of epithelial cell differentiation	19	1	0.635183	1	MACROH2A1
GO:0009314	BP	response to radiation	19	1	0.636978	1	MYC
GO:0043068	BP	positive regulation of programmed cell death	39	2	0.638582	1	MYC,PITX3
GO:0043170	BP	macromolecule metabolic process	502	26	0.639168	1	TSTD1,CDH13,RFPL2,RAI1,DBX1,PARP4,EVX1,FOSB,PRKD2,GRB7,HOXD10,MYC,PITX3,PPP2R2B,PRKCZ,LXN,MIR193B,IKZF4,SCG5,BTC,SETD6,CDC42BPA,GFM1,IL18RAP,HOMER3,MACROH2A1
GO:0010594	BP	regulation of endothelial cell migration	19	1	0.640935	1	PRKD2
GO:0019221	BP	cytokine-mediated signaling pathway	21	1	0.641363	1	IL18RAP
GO:0006163	BP	purine nucleotide metabolic process	17	1	0.642234	1	MYC
GO:0035051	BP	cardiocyte differentiation	18	1	0.646569	1	TENM4
GO:0035195	BP	miRNA-mediated gene silencing	18	1	0.648879	1	MIR193B
GO:0007159	BP	leukocyte cell-cell adhesion	19	1	0.64893	1	PRKCZ
GO:0002697	BP	regulation of immune effector process	20	1	0.649562	1	PRKCZ
GO:0060548	BP	negative regulation of cell death	62	3	0.649815	1	MYC,PRKCZ,BTC
GO:0031399	BP	regulation of protein modification process	83	4	0.649912	1	PRKD2,PRKCZ,BTC,MACROH2A1
GO:0031098	BP	stress-activated protein kinase signaling cascade	20	1	0.650446	1	MYC
GO:0051403	BP	stress-activated MAPK cascade	20	1	0.650446	1	MYC
GO:0032970	BP	regulation of actin filament-based process	18	1	0.650798	1	DSG2
GO:0006869	BP	lipid transport	21	1	0.651568	1	ABCA13
GO:0070848	BP	response to growth factor	62	3	0.651701	1	PRKD2,MYC,PITX3
GO:0006139	BP	nucleobase-containing compound metabolic process	332	17	0.652266	1	TSTD1,CDH13,RFPL2,RAI1,DBX1,PARP4,EVX1,FOSB,PRKD2,HOXD10,MYC,PITX3,PRKCZ,IKZF4,SETD6,IL18RAP,MACROH2A1
GO:0048592	BP	eye morphogenesis	17	1	0.652282	1	PITX3
GO:1901700	BP	response to oxygen-containing compound	86	4	0.652591	1	FOSB,MYC,PITX3,PRKCZ
GO:0006629	BP	lipid metabolic process	66	3	0.653042	1	CYP2C9,PRKD2,MACROH2A1
GO:0008015	BP	blood circulation	39	2	0.653345	1	DSG2,PRKG1
GO:0048519	BP	negative regulation of biological process	335	17	0.654087	1	CDH13,RAI1,FOSB,GRB7,MT1F,MYC,PITX3,PRKCZ,PRKG1,LXN,MIR193B,IKZF4,BTC,TNR,RGS20,HOMER3,MACROH2A1
GO:0071345	BP	cellular response to cytokine stimulus	44	2	0.654792	1	MYC,IL18RAP
GO:0048878	BP	chemical homeostasis	65	3	0.659079	1	GRM1,MT1F,MYC
GO:1901360	BP	organic cyclic compound metabolic process	354	18	0.662368	1	TSTD1,CDH13,RFPL2,RAI1,DBX1,PARP4,CYP2C9,EVX1,FOSB,PRKD2,HOXD10,MYC,PITX3,PRKCZ,IKZF4,SETD6,IL18RAP,MACROH2A1
GO:0045861	BP	negative regulation of proteolysis	19	1	0.664169	1	LXN
GO:0072006	BP	nephron development	21	1	0.664779	1	MYC
GO:0016358	BP	dendrite development	19	1	0.665644	1	PRKG1
GO:0044255	BP	cellular lipid metabolic process	45	2	0.666468	1	CYP2C9,PRKD2
GO:0002443	BP	leukocyte mediated immunity	21	1	0.666872	1	PRKCZ
GO:0001704	BP	formation of primary germ layer	19	1	0.667646	1	MACROH2A1
GO:2000112	BP	regulation of cellular macromolecule biosynthetic process	20	1	0.66837	1	GRB7
GO:0002696	BP	positive regulation of leukocyte activation	22	1	0.668977	1	PRKCZ
GO:0050867	BP	positive regulation of cell activation	22	1	0.668977	1	PRKCZ
GO:1901699	BP	cellular response to nitrogen compound	44	2	0.669018	1	MYC,PRKCZ
GO:0035194	BP	post-transcriptional gene silencing by RNA	19	1	0.670289	1	MIR193B
GO:0050878	BP	regulation of body fluid levels	20	1	0.671583	1	PRKG1
GO:0044237	BP	cellular metabolic process	529	27	0.672414	1	TSTD1,CDH13,RFPL2,RAI1,PPP1R17,DBX1,PARP4,CYP2C9,EVX1,FOSB,PRKD2,GRB7,HOXD10,MAP1LC3C,MYC,PITX3,PPP2R2B,PRKCZ,LXN,IKZF4,SCG5,BTC,SETD6,CDC42BPA,GFM1,IL18RAP,MACROH2A1
GO:0061351	BP	neural precursor cell proliferation	19	1	0.672747	1	PITX3
GO:0007010	BP	cytoskeleton organization	82	4	0.677432	1	HOOK2,PRKCZ,PRKG1,CDC42BPA
GO:0034097	BP	response to cytokine	46	2	0.677462	1	MYC,IL18RAP
GO:0032501	BP	multicellular organismal process	486	25	0.677501	1	CDH13,RAI1,PPP1R17,MAL2,ARHGEF25,DBX1,MARVELD2,DSG2,EVX1,FOSB,PRKD2,TENM4,GRM1,HOXD10,MYC,PITX3,PRKCZ,PRKG1,LXN,TNR,SETD6,NRXN3,NRXN1,HOMER3,MACROH2A1
GO:0010942	BP	positive regulation of cell death	42	2	0.677827	1	MYC,PITX3
GO:0008016	BP	regulation of heart contraction	18	1	0.677951	1	DSG2
GO:0002683	BP	negative regulation of immune system process	21	1	0.678147	1	MYC
GO:0031667	BP	response to nutrient levels	21	1	0.67836	1	MAP1LC3C
GO:0007163	BP	establishment or maintenance of cell polarity	20	1	0.678955	1	PRKCZ
GO:0002764	BP	immune response-regulating signaling pathway	20	1	0.679838	1	PRKD2
GO:0072073	BP	kidney epithelium development	22	1	0.68035	1	MYC
GO:0046883	BP	regulation of hormone secretion	21	1	0.680708	1	SCG5
GO:0007519	BP	skeletal muscle tissue development	19	1	0.681284	1	HOXD10
GO:0031047	BP	gene silencing by RNA	20	1	0.682976	1	MIR193B
GO:0007188	BP	adenylate cyclase-modulating G protein-coupled receptor signaling pathway	19	1	0.683223	1	GRM1
GO:0050803	BP	regulation of synapse structure or activity	20	1	0.683287	1	NRXN1
GO:0008406	BP	gonad development	22	1	0.68353	1	MYC
GO:0045137	BP	development of primary sexual characteristics	22	1	0.68353	1	MYC
GO:0071900	BP	regulation of protein serine/threonine kinase activity	23	1	0.684069	1	MACROH2A1
GO:0072521	BP	purine-containing compound metabolic process	19	1	0.685516	1	MYC
GO:0046483	BP	heterocycle metabolic process	339	17	0.68718	1	TSTD1,CDH13,RFPL2,RAI1,DBX1,PARP4,EVX1,FOSB,PRKD2,HOXD10,MYC,PITX3,PRKCZ,IKZF4,SETD6,IL18RAP,MACROH2A1
GO:0009653	BP	anatomical structure morphogenesis	258	13	0.687453	1	CDH13,ARHGEF25,EVX1,PRKD2,TENM4,HOXD10,MYC,PITX3,PRKCZ,TNR,NRXN3,NRXN1,MACROH2A1
GO:0051222	BP	positive regulation of protein transport	22	1	0.687952	1	PRKCZ
GO:1904951	BP	positive regulation of establishment of protein localization	22	1	0.687952	1	PRKCZ
GO:0016441	BP	post-transcriptional gene silencing	20	1	0.689014	1	MIR193B
GO:0051129	BP	negative regulation of cellular component organization	42	2	0.689191	1	PRKCZ,TNR
GO:0010632	BP	regulation of epithelial cell migration	22	1	0.69073	1	PRKD2
GO:0006874	BP	cellular calcium ion homeostasis	22	1	0.690862	1	GRM1
GO:0010876	BP	lipid localization	23	1	0.692591	1	ABCA13
GO:0090407	BP	organophosphate biosynthetic process	21	1	0.694329	1	MYC
GO:0030098	BP	lymphocyte differentiation	21	1	0.694559	1	PRKCZ
GO:0060538	BP	skeletal muscle organ development	20	1	0.694897	1	HOXD10
GO:1901137	BP	carbohydrate derivative biosynthetic process	22	1	0.694906	1	MYC
GO:0050727	BP	regulation of inflammatory response	22	1	0.696485	1	SETD6
GO:0051051	BP	negative regulation of transport	22	1	0.697165	1	MYC
GO:0003013	BP	circulatory system process	42	2	0.697428	1	DSG2,PRKG1
GO:0048545	BP	response to steroid hormone	22	1	0.699382	1	FOSB
GO:0007420	BP	brain development	85	4	0.703328	1	MYC,PITX3,PRKG1,TNR
GO:0061138	BP	morphogenesis of a branching epithelium	23	1	0.703626	1	MYC
GO:0001558	BP	regulation of cell growth	22	1	0.703789	1	TNR
GO:0031345	BP	negative regulation of cell projection organization	21	1	0.705897	1	TNR
GO:0032880	BP	regulation of protein localization	45	2	0.705957	1	PRKCZ,MACROH2A1
GO:0002064	BP	epithelial cell development	21	1	0.706813	1	MARVELD2
GO:0051640	BP	organelle localization	23	1	0.711825	1	PRKCZ
GO:0070997	BP	neuron death	23	1	0.716089	1	PITX3
GO:1901214	BP	regulation of neuron death	23	1	0.716089	1	PITX3
GO:0019953	BP	sexual reproduction	50	2	0.716678	1	HOXD10,MYC
GO:0006725	BP	cellular aromatic compound metabolic process	344	17	0.71706	1	TSTD1,CDH13,RFPL2,RAI1,DBX1,PARP4,EVX1,FOSB,PRKD2,HOXD10,MYC,PITX3,PRKCZ,IKZF4,SETD6,IL18RAP,MACROH2A1
GO:0097190	BP	apoptotic signaling pathway	23	1	0.718645	1	MYC
GO:0006915	BP	apoptotic process	111	5	0.720096	1	MYC,PITX3,PPP2R2B,PRKCZ,BTC
GO:0030036	BP	actin cytoskeleton organization	43	2	0.720487	1	PRKG1,CDC42BPA
GO:0032535	BP	regulation of cellular component size	21	1	0.721954	1	TNR
GO:1903522	BP	regulation of blood circulation	21	1	0.722176	1	DSG2
GO:0010605	BP	negative regulation of macromolecule metabolic process	191	9	0.724377	1	FOSB,GRB7,MYC,PRKCZ,LXN,MIR193B,IKZF4,HOMER3,MACROH2A1
GO:0045595	BP	regulation of cell differentiation	130	6	0.725156	1	TENM4,MYC,PITX3,PRKCZ,TNR,MACROH2A1
GO:0001763	BP	morphogenesis of a branching structure	24	1	0.725581	1	MYC
GO:0032940	BP	secretion by cell	49	2	0.727157	1	SCG5,NRXN1
GO:0042886	BP	amide transport	24	1	0.727214	1	ABCA13
GO:0006816	BP	calcium ion transport	23	1	0.728768	1	HOMER3
GO:0006082	BP	organic acid metabolic process	50	2	0.728835	1	CYP2C9,MYC
GO:0019752	BP	carboxylic acid metabolic process	50	2	0.728835	1	CYP2C9,MYC
GO:0043436	BP	oxoacid metabolic process	50	2	0.728835	1	CYP2C9,MYC
GO:0009991	BP	response to extracellular stimulus	24	1	0.72902	1	MAP1LC3C
GO:0009888	BP	tissue development	169	8	0.729098	1	MARVELD2,DSG2,PRKD2,TENM4,HOXD10,MYC,PITX3,MACROH2A1
GO:0009117	BP	nucleotide metabolic process	22	1	0.729786	1	MYC
GO:0002682	BP	regulation of immune system process	70	3	0.730232	1	PRKD2,MYC,PRKCZ
GO:0060429	BP	epithelium development	108	5	0.730415	1	MARVELD2,PRKD2,MYC,PITX3,MACROH2A1
GO:0048731	BP	system development	363	18	0.730916	1	CDH13,RAI1,PPP1R17,MAL2,ARHGEF25,DBX1,DSG2,EVX1,PRKD2,TENM4,HOXD10,MYC,PITX3,PRKCZ,PRKG1,TNR,NRXN3,NRXN1
GO:0007275	BP	multicellular organism development	383	19	0.731391	1	CDH13,RAI1,PPP1R17,MAL2,ARHGEF25,DBX1,DSG2,EVX1,PRKD2,TENM4,HOXD10,MYC,PITX3,PRKCZ,PRKG1,TNR,NRXN3,NRXN1,MACROH2A1
GO:0002460	BP	adaptive immune response based on somatic recombination of immune receptors built from immunoglobulin superfamily domains	24	1	0.734363	1	PRKCZ
GO:0008544	BP	epidermis development	22	1	0.734371	1	MACROH2A1
GO:0008152	BP	metabolic process	579	29	0.737107	1	TSTD1,CDH13,RFPL2,RAI1,PPP1R17,DBX1,PARP4,CYP2C9,EVX1,FOSB,PRKD2,GRB7,HOXD10,MAP1LC3C,MYC,PITX3,PPP2R2B,PRKCZ,LXN,MIR193B,IKZF4,SCG5,BTC,SETD6,CDC42BPA,GFM1,IL18RAP,HOMER3,MACROH2A1
GO:0060322	BP	head development	89	4	0.738949	1	MYC,PITX3,PRKG1,TNR
GO:0012501	BP	programmed cell death	114	5	0.73946	1	MYC,PITX3,PPP2R2B,PRKCZ,BTC
GO:0006807	BP	nitrogen compound metabolic process	502	25	0.740355	1	TSTD1,CDH13,RFPL2,RAI1,DBX1,PARP4,CYP2C9,EVX1,FOSB,PRKD2,GRB7,HOXD10,MYC,PITX3,PPP2R2B,PRKCZ,LXN,IKZF4,SCG5,BTC,SETD6,CDC42BPA,GFM1,IL18RAP,MACROH2A1
GO:0006753	BP	nucleoside phosphate metabolic process	23	1	0.740359	1	MYC
GO:0001775	BP	cell activation	49	2	0.745508	1	PRKCZ,PRKG1
GO:0051093	BP	negative regulation of developmental process	93	4	0.745594	1	RAI1,MYC,PITX3,TNR
GO:0007548	BP	sex differentiation	26	1	0.748554	1	MYC
GO:0055074	BP	calcium ion homeostasis	26	1	0.748836	1	GRM1
GO:1905114	BP	cell surface receptor signaling pathway involved in cell-cell signaling	49	2	0.750787	1	PRKCZ,NRXN1
GO:0042981	BP	regulation of apoptotic process	94	4	0.751967	1	MYC,PITX3,PRKCZ,BTC
GO:0030099	BP	myeloid cell differentiation	26	1	0.751981	1	MYC
GO:0050793	BP	regulation of developmental process	195	9	0.752963	1	RAI1,PRKD2,TENM4,MYC,PITX3,PRKCZ,TNR,NRXN1,MACROH2A1
GO:0060047	BP	heart contraction	23	1	0.753762	1	DSG2
GO:0030198	BP	extracellular matrix organization	27	1	0.754006	1	TNR
GO:0043062	BP	extracellular structure organization	27	1	0.754006	1	TNR
GO:0045229	BP	external encapsulating structure organization	27	1	0.754006	1	TNR
GO:0051249	BP	regulation of lymphocyte activation	27	1	0.757239	1	PRKCZ
GO:0045596	BP	negative regulation of cell differentiation	72	3	0.759797	1	MYC,PITX3,TNR
GO:0043067	BP	regulation of programmed cell death	95	4	0.759945	1	MYC,PITX3,PRKCZ,BTC
GO:0140352	BP	export from cell	52	2	0.762948	1	SCG5,NRXN1
GO:0042110	BP	T cell activation	26	1	0.764018	1	PRKCZ
GO:0009892	BP	negative regulation of metabolic process	198	9	0.764213	1	FOSB,GRB7,MYC,PRKCZ,LXN,MIR193B,IKZF4,HOMER3,MACROH2A1
GO:0009914	BP	hormone transport	27	1	0.772629	1	SCG5
GO:0046879	BP	hormone secretion	27	1	0.772629	1	SCG5
GO:1903829	BP	positive regulation of protein localization	28	1	0.776773	1	PRKCZ
GO:0007049	BP	cell cycle	76	3	0.778387	1	MYC,BTC,MACROH2A1
GO:0001701	BP	in utero embryonic development	27	1	0.781772	1	MYC
GO:0070887	BP	cellular response to chemical stimulus	184	8	0.781813	1	CYP2C9,FOSB,PRKD2,MT1F,MYC,PITX3,PRKCZ,IL18RAP
GO:0051098	BP	regulation of binding	26	1	0.781874	1	MYC
GO:0030336	BP	negative regulation of cell migration	27	1	0.782582	1	PRKG1
GO:0003015	BP	heart process	25	1	0.78284	1	DSG2
GO:1901615	BP	organic hydroxy compound metabolic process	29	1	0.786747	1	CYP2C9
GO:0030097	BP	hemopoiesis	53	2	0.786946	1	MYC,PRKCZ
GO:0010558	BP	negative regulation of macromolecule biosynthetic process	121	5	0.789032	1	FOSB,GRB7,MYC,IKZF4,MACROH2A1
GO:0044283	BP	small molecule biosynthetic process	30	1	0.789515	1	CYP2C9
GO:0055086	BP	nucleobase-containing small molecule metabolic process	27	1	0.792816	1	MYC
GO:0030326	BP	embryonic limb morphogenesis	26	1	0.792936	1	HOXD10
GO:0035113	BP	embryonic appendage morphogenesis	26	1	0.792936	1	HOXD10
GO:0031347	BP	regulation of defense response	29	1	0.793882	1	SETD6
GO:2000146	BP	negative regulation of cell motility	28	1	0.794001	1	PRKG1
GO:0030154	BP	cell differentiation	320	15	0.795383	1	ARHGEF25,DBX1,MARVELD2,EVX1,TENM4,HOXD10,MYC,PITX3,PRKCZ,PRKG1,TNR,SETD6,NRXN3,NRXN1,MACROH2A1
GO:0010941	BP	regulation of cell death	100	4	0.796339	1	MYC,PITX3,PRKCZ,BTC
GO:0002694	BP	regulation of leukocyte activation	30	1	0.797001	1	PRKCZ
GO:0048863	BP	stem cell differentiation	27	1	0.7982	1	SETD6
GO:0033993	BP	response to lipid	55	2	0.800191	1	FOSB,MYC
GO:0044087	BP	regulation of cellular component biogenesis	54	2	0.801743	1	PRKCZ,NRXN1
GO:0051271	BP	negative regulation of cellular component movement	29	1	0.80232	1	PRKG1
GO:0010959	BP	regulation of metal ion transport	26	1	0.804667	1	HOMER3
GO:0043588	BP	skin development	28	1	0.805678	1	MACROH2A1
GO:0001525	BP	angiogenesis	54	2	0.806421	1	CDH13,PRKD2
GO:0048523	BP	negative regulation of cellular process	306	14	0.806984	1	CDH13,FOSB,GRB7,MYC,PITX3,PRKCZ,PRKG1,LXN,IKZF4,BTC,TNR,RGS20,HOMER3,MACROH2A1
GO:0006508	BP	proteolysis	80	3	0.807811	1	MYC,LXN,SCG5
GO:0048869	BP	cellular developmental process	323	15	0.808278	1	ARHGEF25,DBX1,MARVELD2,EVX1,TENM4,HOXD10,MYC,PITX3,PRKCZ,PRKG1,TNR,SETD6,NRXN3,NRXN1,MACROH2A1
GO:0051172	BP	negative regulation of nitrogen compound metabolic process	165	7	0.810138	1	FOSB,GRB7,MYC,PRKCZ,LXN,IKZF4,MACROH2A1
GO:0009890	BP	negative regulation of biosynthetic process	125	5	0.810632	1	FOSB,GRB7,MYC,IKZF4,MACROH2A1
GO:0031327	BP	negative regulation of cellular biosynthetic process	125	5	0.810632	1	FOSB,GRB7,MYC,IKZF4,MACROH2A1
GO:0021700	BP	developmental maturation	30	1	0.813024	1	NRXN1
GO:0045087	BP	innate immune response	32	1	0.814233	1	MYC
GO:0071310	BP	cellular response to organic substance	147	6	0.814251	1	FOSB,PRKD2,MYC,PITX3,PRKCZ,IL18RAP
GO:0040013	BP	negative regulation of locomotion	30	1	0.815933	1	PRKG1
GO:0051050	BP	positive regulation of transport	56	2	0.817193	1	ABCA13,PRKCZ
GO:0031329	BP	regulation of cellular catabolic process	31	1	0.821107	1	MYC
GO:0031324	BP	negative regulation of cellular metabolic process	169	7	0.824114	1	FOSB,GRB7,MYC,PRKCZ,LXN,IKZF4,MACROH2A1
GO:0016567	BP	protein ubiquitination	31	1	0.824303	1	RFPL2
GO:0007507	BP	heart development	57	2	0.827124	1	DSG2,TENM4
GO:0044089	BP	positive regulation of cellular component biogenesis	33	1	0.828283	1	NRXN1
GO:0065008	BP	regulation of biological quality	229	10	0.828921	1	CYP2C9,DSG2,GRM1,MT1F,MYC,PRKCZ,PRKG1,SCG5,TNR,NRXN1
GO:0071704	BP	organic substance metabolic process	563	27	0.830213	1	TSTD1,CDH13,RFPL2,RAI1,DBX1,PARP4,CYP2C9,EVX1,FOSB,PRKD2,GRB7,HOXD10,MYC,PITX3,PPP2R2B,PRKCZ,LXN,MIR193B,IKZF4,SCG5,BTC,SETD6,CDC42BPA,GFM1,IL18RAP,HOMER3,MACROH2A1
GO:0051223	BP	regulation of protein transport	32	1	0.831846	1	PRKCZ
GO:0070201	BP	regulation of establishment of protein localization	32	1	0.831846	1	PRKCZ
GO:0002009	BP	morphogenesis of an epithelium	58	2	0.834333	1	PRKD2,MYC
GO:0002252	BP	immune effector process	33	1	0.834692	1	PRKCZ
GO:0035107	BP	appendage morphogenesis	30	1	0.836914	1	HOXD10
GO:0035108	BP	limb morphogenesis	30	1	0.836914	1	HOXD10
GO:0032446	BP	protein modification by small protein conjugation	33	1	0.838424	1	RFPL2
GO:0021537	BP	telencephalon development	33	1	0.839169	1	TNR
GO:0044281	BP	small molecule metabolic process	86	3	0.840265	1	TSTD1,CYP2C9,MYC
GO:0044238	BP	primary metabolic process	529	25	0.841414	1	TSTD1,CDH13,RFPL2,RAI1,DBX1,PARP4,CYP2C9,EVX1,FOSB,PRKD2,GRB7,HOXD10,MYC,PITX3,PPP2R2B,PRKCZ,LXN,IKZF4,SCG5,BTC,SETD6,CDC42BPA,GFM1,IL18RAP,MACROH2A1
GO:0055085	BP	transmembrane transport	80	3	0.841568	1	ABCA13,GRM1,MYC
GO:0048856	BP	anatomical structure development	426	20	0.842407	1	CDH13,RAI1,PPP1R17,MAL2,ARHGEF25,DBX1,MARVELD2,DSG2,EVX1,PRKD2,TENM4,HOXD10,MYC,PITX3,PRKCZ,PRKG1,TNR,NRXN3,NRXN1,MACROH2A1
GO:0030031	BP	cell projection assembly	34	1	0.842896	1	CDH13
GO:0120031	BP	plasma membrane bounded cell projection assembly	34	1	0.842896	1	CDH13
GO:1903530	BP	regulation of secretion by cell	34	1	0.843185	1	SCG5
GO:0045765	BP	regulation of angiogenesis	34	1	0.843724	1	PRKD2
GO:1901342	BP	regulation of vasculature development	34	1	0.843724	1	PRKD2
GO:0007267	BP	cell-cell signaling	128	5	0.844138	1	GRM1,PRKCZ,SCG5,TNR,NRXN1
GO:0045892	BP	negative regulation of transcription, DNA-templated	109	4	0.844201	1	FOSB,MYC,IKZF4,MACROH2A1
GO:1902679	BP	negative regulation of RNA biosynthetic process	109	4	0.844201	1	FOSB,MYC,IKZF4,MACROH2A1
GO:1903507	BP	negative regulation of nucleic acid-templated transcription	109	4	0.844201	1	FOSB,MYC,IKZF4,MACROH2A1
GO:1901701	BP	cellular response to oxygen-containing compound	64	2	0.845101	1	MYC,PRKCZ
GO:0048534	BP	hematopoietic or lymphoid organ development	60	2	0.847654	1	MYC,PRKCZ
GO:0001822	BP	kidney development	37	1	0.847842	1	MYC
GO:0010033	BP	response to organic substance	178	7	0.849155	1	CDH13,FOSB,PRKD2,MYC,PITX3,PRKCZ,IL18RAP
GO:0044248	BP	cellular catabolic process	89	3	0.858352	1	CYP2C9,MAP1LC3C,MYC
GO:0051046	BP	regulation of secretion	36	1	0.861067	1	SCG5
GO:0072001	BP	renal system development	39	1	0.861483	1	MYC
GO:0009792	BP	embryo development ending in birth or egg hatching	82	3	0.861641	1	EVX1,HOXD10,MYC
GO:0000122	BP	negative regulation of transcription by RNA polymerase II	86	3	0.861921	1	FOSB,MYC,MACROH2A1
GO:0022603	BP	regulation of anatomical structure morphogenesis	86	3	0.863559	1	PRKD2,TENM4,TNR
GO:0098542	BP	defense response to other organism	37	1	0.864087	1	MYC
GO:0032502	BP	developmental process	452	21	0.865156	1	CDH13,RAI1,PPP1R17,MAL2,ARHGEF25,DBX1,MARVELD2,DSG2,EVX1,PRKD2,TENM4,HOXD10,MYC,PITX3,PRKCZ,PRKG1,TNR,SETD6,NRXN3,NRXN1,MACROH2A1
GO:0046649	BP	lymphocyte activation	37	1	0.866553	1	PRKCZ
GO:0090287	BP	regulation of cellular response to growth factor stimulus	36	1	0.867148	1	PRKD2
GO:0072359	BP	circulatory system development	111	4	0.867308	1	CDH13,DSG2,PRKD2,TENM4
GO:0002520	BP	immune system development	63	2	0.868277	1	MYC,PRKCZ
GO:0048514	BP	blood vessel morphogenesis	63	2	0.869263	1	CDH13,PRKD2
GO:0000003	BP	reproduction	94	3	0.872792	1	FOSB,HOXD10,MYC
GO:0022414	BP	reproductive process	94	3	0.872792	1	FOSB,HOXD10,MYC
GO:0070647	BP	protein modification by small protein conjugation or removal	38	1	0.872834	1	RFPL2
GO:0090596	BP	sensory organ morphogenesis	34	1	0.873331	1	PITX3
GO:0007276	BP	gamete generation	42	1	0.874006	1	MYC
GO:0048608	BP	reproductive structure development	38	1	0.874737	1	MYC
GO:0061458	BP	reproductive system development	38	1	0.874737	1	MYC
GO:0060485	BP	mesenchyme development	37	1	0.87534	1	MYC
GO:0009790	BP	embryo development	130	5	0.877396	1	EVX1,TENM4,HOXD10,MYC,MACROH2A1
GO:0010975	BP	regulation of neuron projection development	37	1	0.878837	1	TNR
GO:0048704	BP	embryonic skeletal system morphogenesis	33	1	0.881579	1	HOXD10
GO:0006811	BP	ion transport	87	3	0.883488	1	GRM1,MYC,HOMER3
GO:0034762	BP	regulation of transmembrane transport	37	1	0.885931	1	MYC
GO:0071396	BP	cellular response to lipid	41	1	0.888624	1	MYC
GO:0048646	BP	anatomical structure formation involved in morphogenesis	114	4	0.889431	1	CDH13,PRKD2,TENM4,MACROH2A1
GO:0071407	BP	cellular response to organic cyclic compound	41	1	0.889999	1	MYC
GO:0007517	BP	muscle organ development	37	1	0.890001	1	HOXD10
GO:1901135	BP	carbohydrate derivative metabolic process	40	1	0.890643	1	MYC
GO:0051253	BP	negative regulation of RNA metabolic process	119	4	0.891008	1	FOSB,MYC,IKZF4,MACROH2A1
GO:0019637	BP	organophosphate metabolic process	39	1	0.891758	1	MYC
GO:0048736	BP	appendage development	37	1	0.892619	1	HOXD10
GO:0060173	BP	limb development	37	1	0.892619	1	HOXD10
GO:0043010	BP	camera-type eye development	38	1	0.892761	1	PITX3
GO:0001655	BP	urogenital system development	43	1	0.894675	1	MYC
GO:0035239	BP	tube morphogenesis	94	3	0.896638	1	CDH13,PRKD2,MYC
GO:0003002	BP	regionalization	65	2	0.89894	1	DBX1,HOXD10
GO:0009894	BP	regulation of catabolic process	41	1	0.899428	1	MYC
GO:0045321	BP	leukocyte activation	43	1	0.902436	1	PRKCZ
GO:0001568	BP	blood vessel development	70	2	0.905513	1	CDH13,PRKD2
GO:0034220	BP	ion transmembrane transport	67	2	0.908154	1	GRM1,MYC
GO:0045934	BP	negative regulation of nucleobase-containing compound metabolic process	124	4	0.909703	1	FOSB,MYC,IKZF4,MACROH2A1
GO:0001944	BP	vasculature development	72	2	0.91301	1	CDH13,PRKD2
GO:0048598	BP	embryonic morphogenesis	93	3	0.91475	1	TENM4,HOXD10,MACROH2A1
GO:0048729	BP	tissue morphogenesis	72	2	0.916771	1	PRKD2,MYC
GO:0048609	BP	multicellular organismal reproductive process	50	1	0.918638	1	MYC
GO:0001654	BP	eye development	44	1	0.925284	1	PITX3
GO:0048880	BP	sensory system development	44	1	0.925284	1	PITX3
GO:0150063	BP	visual system development	44	1	0.925284	1	PITX3
GO:0032504	BP	multicellular organism reproduction	52	1	0.926155	1	MYC
GO:0009607	BP	response to biotic stimulus	47	1	0.927377	1	MYC
GO:0043207	BP	response to external biotic stimulus	47	1	0.927377	1	MYC
GO:0051707	BP	response to other organism	47	1	0.927377	1	MYC
GO:0097435	BP	supramolecular fiber organization	48	1	0.930075	1	HOOK2
GO:0002376	BP	immune system process	131	4	0.93077	1	PRKD2,MYC,PRKCZ,IL18RAP
GO:0042592	BP	homeostatic process	106	3	0.93248	1	GRM1,MT1F,MYC
GO:0009056	BP	catabolic process	108	3	0.934075	1	CYP2C9,MAP1LC3C,MYC
GO:0048706	BP	embryonic skeletal system development	44	1	0.934783	1	HOXD10
GO:0048705	BP	skeletal system morphogenesis	44	1	0.936435	1	HOXD10
GO:0009952	BP	anterior/posterior pattern specification	44	1	0.93888	1	HOXD10
GO:0043269	BP	regulation of ion transport	47	1	0.939914	1	HOMER3
GO:0044419	BP	biological process involved in interspecies interaction between organisms	52	1	0.942786	1	MYC
GO:0043009	BP	chordate embryonic development	78	2	0.947402	1	HOXD10,MYC
GO:0120035	BP	regulation of plasma membrane bounded cell projection organization	52	1	0.948622	1	TNR
GO:0031344	BP	regulation of cell projection organization	53	1	0.950939	1	TNR
GO:0048732	BP	gland development	54	1	0.952679	1	MYC
GO:0030001	BP	metal ion transport	50	1	0.953689	1	HOMER3
GO:0035295	BP	tube development	111	3	0.955911	1	CDH13,PRKD2,MYC
GO:0001501	BP	skeletal system development	85	2	0.959385	1	RAI1,HOXD10
GO:0007389	BP	pattern specification process	82	2	0.959996	1	DBX1,HOXD10
GO:0048562	BP	embryonic organ morphogenesis	57	1	0.970296	1	HOXD10
GO:0048513	BP	animal organ development	289	10	0.972882	1	DBX1,DSG2,TENM4,HOXD10,MYC,PITX3,PRKCZ,PRKG1,TNR,MACROH2A1
GO:0061061	BP	muscle structure development	61	1	0.974064	1	HOXD10
GO:0003006	BP	developmental process involved in reproduction	69	1	0.974266	1	MYC
GO:0007423	BP	sensory organ development	64	1	0.977298	1	PITX3
GO:0006812	BP	cation transport	63	1	0.979642	1	HOMER3
GO:0048568	BP	embryonic organ development	67	1	0.983125	1	HOXD10
GO:0009887	BP	animal organ morphogenesis	130	3	0.983292	1	HOXD10,MYC,PITX3
GO:1901575	BP	organic substance catabolic process	93	1	0.994512	1	MYC
GO:0048645	BP	animal organ formation	15	0	1	1
GO:0007219	BP	Notch signaling pathway	13	0	1	1
GO:0071559	BP	response to transforming growth factor beta	28	0	1	1
GO:0051603	BP	proteolysis involved in cellular protein catabolic process	26	0	1	1
GO:0032943	BP	mononuclear cell proliferation	14	0	1	1
GO:0046651	BP	lymphocyte proliferation	14	0	1	1
GO:0060740	BP	prostate gland epithelium morphogenesis	8	0	1	1
GO:0021915	BP	neural tube development	16	0	1	1
GO:0030178	BP	negative regulation of Wnt signaling pathway	12	0	1	1
GO:0000018	BP	regulation of DNA recombination	4	0	1	1
GO:0000027	BP	ribosomal large subunit assembly	1	0	1	1
GO:0000038	BP	very long-chain fatty acid metabolic process	2	0	1	1
GO:0000041	BP	transition metal ion transport	2	0	1	1
GO:0000050	BP	urea cycle	1	0	1	1
GO:0000052	BP	citrulline metabolic process	1	0	1	1
GO:0000054	BP	ribosomal subunit export from nucleus	1	0	1	1
GO:0000055	BP	ribosomal large subunit export from nucleus	1	0	1	1
GO:0000056	BP	ribosomal small subunit export from nucleus	1	0	1	1
GO:0000075	BP	cell cycle checkpoint signaling	1	0	1	1
GO:0000077	BP	DNA damage checkpoint signaling	1	0	1	1
GO:0000079	BP	regulation of cyclin-dependent protein serine/threonine kinase activity	4	0	1	1
GO:0000083	BP	regulation of transcription involved in G1/S transition of mitotic cell cycle	1	0	1	1
GO:0000086	BP	G2/M transition of mitotic cell cycle	2	0	1	1
GO:0000096	BP	sulfur amino acid metabolic process	3	0	1	1
GO:0000132	BP	establishment of mitotic spindle orientation	3	0	1	1
GO:0000184	BP	nuclear-transcribed mRNA catabolic process, nonsense-mediated decay	1	0	1	1
GO:0000209	BP	protein polyubiquitination	6	0	1	1
GO:0000244	BP	spliceosomal tri-snRNP complex assembly	2	0	1	1
GO:0000245	BP	spliceosomal complex assembly	2	0	1	1
GO:0000270	BP	peptidoglycan metabolic process	1	0	1	1
GO:0000271	BP	polysaccharide biosynthetic process	5	0	1	1
GO:0000281	BP	mitotic cytokinesis	1	0	1	1
GO:0000288	BP	nuclear-transcribed mRNA catabolic process, deadenylation-dependent decay	2	0	1	1
GO:0000289	BP	nuclear-transcribed mRNA poly(A) tail shortening	1	0	1	1
GO:0000302	BP	response to reactive oxygen species	9	0	1	1
GO:0000303	BP	response to superoxide	2	0	1	1
GO:0000305	BP	response to oxygen radical	2	0	1	1
GO:0000338	BP	protein deneddylation	1	0	1	1
GO:0000375	BP	RNA splicing, via transesterification reactions	14	0	1	1
GO:0000377	BP	RNA splicing, via transesterification reactions with bulged adenosine as nucleophile	14	0	1	1
GO:0000380	BP	alternative mRNA splicing, via spliceosome	7	0	1	1
GO:0000381	BP	regulation of alternative mRNA splicing, via spliceosome	7	0	1	1
GO:0000387	BP	spliceosomal snRNP assembly	3	0	1	1
GO:0000398	BP	mRNA splicing, via spliceosome	14	0	1	1
GO:0000423	BP	mitophagy	1	0	1	1
GO:0000463	BP	maturation of LSU-rRNA from tricistronic rRNA transcript (SSU-rRNA, 5.8S rRNA, LSU-rRNA)	1	0	1	1
GO:0000470	BP	maturation of LSU-rRNA	2	0	1	1
GO:0000491	BP	small nucleolar ribonucleoprotein complex assembly	1	0	1	1
GO:0000492	BP	box C/D snoRNP assembly	1	0	1	1
GO:0000578	BP	embryonic axis specification	4	0	1	1
GO:0000724	BP	double-strand break repair via homologous recombination	4	0	1	1
GO:0000725	BP	recombinational repair	4	0	1	1
GO:0000727	BP	double-strand break repair via break-induced replication	1	0	1	1
GO:0000730	BP	DNA recombinase assembly	1	0	1	1
GO:0000731	BP	DNA synthesis involved in DNA repair	1	0	1	1
GO:0000737	BP	DNA catabolic process, endonucleolytic	2	0	1	1
GO:0000768	BP	syncytium formation by plasma membrane fusion	3	0	1	1
GO:0000820	BP	regulation of glutamine family amino acid metabolic process	2	0	1	1
GO:0000821	BP	regulation of arginine metabolic process	2	0	1	1
GO:0000910	BP	cytokinesis	5	0	1	1
GO:0000912	BP	assembly of actomyosin apparatus involved in cytokinesis	1	0	1	1
GO:0000915	BP	actomyosin contractile ring assembly	1	0	1	1
GO:0000956	BP	nuclear-transcribed mRNA catabolic process	3	0	1	1
GO:0001502	BP	cartilage condensation	2	0	1	1
GO:0001503	BP	ossification	37	0	1	1
GO:0001504	BP	neurotransmitter uptake	3	0	1	1
GO:0001507	BP	acetylcholine catabolic process in synaptic cleft	1	0	1	1
GO:0001519	BP	peptide amidation	1	0	1	1
GO:0001523	BP	retinoid metabolic process	6	0	1	1
GO:0001539	BP	cilium or flagellum-dependent cell motility	9	0	1	1
GO:0001542	BP	ovulation from ovarian follicle	1	0	1	1
GO:0001553	BP	luteinization	1	0	1	1
GO:0001555	BP	oocyte growth	1	0	1	1
GO:0001556	BP	oocyte maturation	4	0	1	1
GO:0001561	BP	fatty acid alpha-oxidation	1	0	1	1
GO:0001562	BP	response to protozoan	3	0	1	1
GO:0001570	BP	vasculogenesis	5	0	1	1
GO:0001578	BP	microtubule bundle formation	7	0	1	1
GO:0001649	BP	osteoblast differentiation	19	0	1	1
GO:0001659	BP	temperature homeostasis	14	0	1	1
GO:0001660	BP	fever generation	1	0	1	1
GO:0001661	BP	conditioned taste aversion	1	0	1	1
GO:0001662	BP	behavioral fear response	2	0	1	1
GO:0001675	BP	acrosome assembly	1	0	1	1
GO:0001678	BP	cellular glucose homeostasis	11	0	1	1
GO:0001692	BP	histamine metabolic process	1	0	1	1
GO:0001696	BP	gastric acid secretion	1	0	1	1
GO:0001707	BP	mesoderm formation	9	0	1	1
GO:0001709	BP	cell fate determination	10	0	1	1
GO:0001710	BP	mesodermal cell fate commitment	4	0	1	1
GO:0001711	BP	endodermal cell fate commitment	2	0	1	1
GO:0001714	BP	endodermal cell fate specification	1	0	1	1
GO:0001736	BP	establishment of planar polarity	7	0	1	1
GO:0001738	BP	morphogenesis of a polarized epithelium	8	0	1	1
GO:0001754	BP	eye photoreceptor cell differentiation	2	0	1	1
GO:0001755	BP	neural crest cell migration	6	0	1	1
GO:0001756	BP	somitogenesis	7	0	1	1
GO:0001757	BP	somite specification	1	0	1	1
GO:0001759	BP	organ induction	4	0	1	1
GO:0001765	BP	membrane raft assembly	1	0	1	1
GO:0001766	BP	membrane raft polarization	1	0	1	1
GO:0001767	BP	establishment of lymphocyte polarity	3	0	1	1
GO:0001768	BP	establishment of T cell polarity	3	0	1	1
GO:0001771	BP	immunological synapse formation	1	0	1	1
GO:0001773	BP	myeloid dendritic cell activation	2	0	1	1
GO:0001774	BP	microglial cell activation	3	0	1	1
GO:0001776	BP	leukocyte homeostasis	3	0	1	1
GO:0001778	BP	plasma membrane repair	2	0	1	1
GO:0001779	BP	natural killer cell differentiation	2	0	1	1
GO:0001782	BP	B cell homeostasis	2	0	1	1
GO:0001783	BP	B cell apoptotic process	3	0	1	1
GO:0001806	BP	type IV hypersensitivity	1	0	1	1
GO:0001824	BP	blastocyst development	5	0	1	1
GO:0001825	BP	blastocyst formation	5	0	1	1
GO:0001826	BP	inner cell mass cell differentiation	3	0	1	1
GO:0001827	BP	inner cell mass cell fate commitment	1	0	1	1
GO:0001829	BP	trophectodermal cell differentiation	2	0	1	1
GO:0001831	BP	trophectodermal cellular morphogenesis	1	0	1	1
GO:0001836	BP	release of cytochrome c from mitochondria	2	0	1	1
GO:0001837	BP	epithelial to mesenchymal transition	21	0	1	1
GO:0001838	BP	embryonic epithelial tube formation	17	0	1	1
GO:0001841	BP	neural tube formation	10	0	1	1
GO:0001842	BP	neural fold formation	1	0	1	1
GO:0001843	BP	neural tube closure	9	0	1	1
GO:0001845	BP	phagolysosome assembly	1	0	1	1
GO:0001867	BP	complement activation, lectin pathway	1	0	1	1
GO:0001881	BP	receptor recycling	2	0	1	1
GO:0001886	BP	endothelial cell morphogenesis	1	0	1	1
GO:0001890	BP	placenta development	11	0	1	1
GO:0001892	BP	embryonic placenta development	7	0	1	1
GO:0001893	BP	maternal placenta development	5	0	1	1
GO:0001894	BP	tissue homeostasis	13	0	1	1
GO:0001895	BP	retina homeostasis	3	0	1	1
GO:0001906	BP	cell killing	7	0	1	1
GO:0001909	BP	leukocyte mediated cytotoxicity	6	0	1	1
GO:0001910	BP	regulation of leukocyte mediated cytotoxicity	4	0	1	1
GO:0001911	BP	negative regulation of leukocyte mediated cytotoxicity	1	0	1	1
GO:0001912	BP	positive regulation of leukocyte mediated cytotoxicity	4	0	1	1
GO:0001913	BP	T cell mediated cytotoxicity	5	0	1	1
GO:0001914	BP	regulation of T cell mediated cytotoxicity	4	0	1	1
GO:0001916	BP	positive regulation of T cell mediated cytotoxicity	4	0	1	1
GO:0001919	BP	regulation of receptor recycling	2	0	1	1
GO:0001920	BP	negative regulation of receptor recycling	1	0	1	1
GO:0001937	BP	negative regulation of endothelial cell proliferation	5	0	1	1
GO:0001942	BP	hair follicle development	6	0	1	1
GO:0001945	BP	lymph vessel development	4	0	1	1
GO:0001946	BP	lymphangiogenesis	3	0	1	1
GO:0001947	BP	heart looping	9	0	1	1
GO:0001949	BP	sebaceous gland cell differentiation	1	0	1	1
GO:0001953	BP	negative regulation of cell-matrix adhesion	2	0	1	1
GO:0001955	BP	blood vessel maturation	2	0	1	1
GO:0001956	BP	positive regulation of neurotransmitter secretion	1	0	1	1
GO:0001957	BP	intramembranous ossification	2	0	1	1
GO:0001958	BP	endochondral ossification	1	0	1	1
GO:0001959	BP	regulation of cytokine-mediated signaling pathway	10	0	1	1
GO:0001960	BP	negative regulation of cytokine-mediated signaling pathway	4	0	1	1
GO:0001961	BP	positive regulation of cytokine-mediated signaling pathway	6	0	1	1
GO:0001963	BP	synaptic transmission, dopaminergic	1	0	1	1
GO:0001964	BP	startle response	3	0	1	1
GO:0001967	BP	suckling behavior	2	0	1	1
GO:0001973	BP	G protein-coupled adenosine receptor signaling pathway	1	0	1	1
GO:0001974	BP	blood vessel remodeling	2	0	1	1
GO:0001975	BP	response to amphetamine	3	0	1	1
GO:0001976	BP	nervous system process involved in regulation of systemic arterial blood pressure	1	0	1	1
GO:0001990	BP	regulation of systemic arterial blood pressure by hormone	3	0	1	1
GO:0001991	BP	regulation of systemic arterial blood pressure by circulatory renin-angiotensin	1	0	1	1
GO:0001992	BP	regulation of systemic arterial blood pressure by vasopressin	1	0	1	1
GO:0001993	BP	regulation of systemic arterial blood pressure by norepinephrine-epinephrine	1	0	1	1
GO:0001996	BP	positive regulation of heart rate by epinephrine-norepinephrine	1	0	1	1
GO:0002002	BP	regulation of angiotensin levels in blood	1	0	1	1
GO:0002003	BP	angiotensin maturation	1	0	1	1
GO:0002011	BP	morphogenesis of an epithelial sheet	5	0	1	1
GO:0002016	BP	regulation of blood volume by renin-angiotensin	1	0	1	1
GO:0002021	BP	response to dietary excess	1	0	1	1
GO:0002024	BP	diet induced thermogenesis	1	0	1	1
GO:0002026	BP	regulation of the force of heart contraction	1	0	1	1
GO:0002028	BP	regulation of sodium ion transport	7	0	1	1
GO:0002029	BP	desensitization of G protein-coupled receptor signaling pathway	1	0	1	1
GO:0002035	BP	brain renin-angiotensin system	1	0	1	1
GO:0002042	BP	cell migration involved in sprouting angiogenesis	7	0	1	1
GO:0002043	BP	blood vessel endothelial cell proliferation involved in sprouting angiogenesis	5	0	1	1
GO:0002052	BP	positive regulation of neuroblast proliferation	2	0	1	1
GO:0002062	BP	chondrocyte differentiation	15	0	1	1
GO:0002063	BP	chondrocyte development	5	0	1	1
GO:0002065	BP	columnar/cuboidal epithelial cell differentiation	10	0	1	1
GO:0002066	BP	columnar/cuboidal epithelial cell development	5	0	1	1
[truncated: 5,250 more rows]

## Sheet: SHH vs. MYC PDOX
Top 3,000 most variable probes: SHH vs MYC PDOX
GO	ONTOLOGY	TERM	N	DE	P.DE	FDR	SigGenesInSet
GO:0016051	BP	carbohydrate biosynthetic process	10	4	0.002164638197	1	GNMT,C1QTNF12,PTH1R,B3GNT9
GO:0030901	BP	midbrain development	16	5	0.00593513062	1	LMX1A,MSX1,OTX1,OTX2,TTBK1
GO:0043255	BP	regulation of carbohydrate biosynthetic process	5	3	0.006062127679	1	GNMT,C1QTNF12,PTH1R
GO:0007167	BP	enzyme linked receptor protein signaling pathway	72	11	0.006586236691	1	COL1A2,ADGRA2,GRB7,HFE,ITGA5,C1QTNF12,MSX1,OTX2,SHC3,PRDM16,SLC2A10
GO:0030048	BP	actin filament-based movement	12	4	0.008862902246	1	SYNE2,KCNE1,RNF207,CACNA1C
GO:0022607	BP	cellular component assembly	157	18	0.009840489866	1	COL1A2,SYNE2,DNM3,GNMT,GRB7,HFE,ITGA5,OTX2,VILL,TMEM216,GOLGA2P5,SPTBN4,RTKN,ACRBP,TTBK1,CD247,NTN1,REC8
GO:0086005	BP	ventricular cardiac muscle cell action potential	5	3	0.01184950246	1	KCNE1,RNF207,CACNA1C
GO:0044085	BP	cellular component biogenesis	160	18	0.01214833974	1	COL1A2,SYNE2,DNM3,GNMT,GRB7,HFE,ITGA5,OTX2,VILL,TMEM216,GOLGA2P5,SPTBN4,RTKN,ACRBP,TTBK1,CD247,NTN1,REC8
GO:0040020	BP	regulation of meiotic nuclear division	3	2	0.01317891363	1	MSX1,RPS6KA2
GO:0007097	BP	nuclear migration	3	2	0.01494095424	1	SYNE2,NTN1
GO:0051647	BP	nucleus localization	3	2	0.01494095424	1	SYNE2,NTN1
GO:0120162	BP	positive regulation of cold-induced thermogenesis	8	3	0.01507450172	1	ESRRG,PRDM16,UCP1
GO:0046323	BP	glucose import	4	2	0.01609641266	1	C1QTNF12,SLC2A10
GO:1904659	BP	glucose transmembrane transport	4	2	0.01609641266	1	C1QTNF12,SLC2A10
GO:2000272	BP	negative regulation of signaling receptor activity	3	2	0.01710532077	1	CNRIP1,HFE
GO:0044262	BP	cellular carbohydrate metabolic process	15	4	0.01713989412	1	GNMT,C1QTNF12,PTH1R,B3GNT9
GO:0086001	BP	cardiac muscle cell action potential	6	3	0.01991477093	1	KCNE1,RNF207,CACNA1C
GO:0086002	BP	cardiac muscle cell action potential involved in contraction	6	3	0.01991477093	1	KCNE1,RNF207,CACNA1C
GO:0051445	BP	regulation of meiotic cell cycle	4	2	0.02021576533	1	MSX1,RPS6KA2
GO:0061337	BP	cardiac conduction	11	4	0.02056245955	1	KCNE1,RNF207,SPTBN4,CACNA1C
GO:0010675	BP	regulation of cellular carbohydrate metabolic process	7	3	0.02133625287	1	GNMT,C1QTNF12,PTH1R
GO:0140013	BP	meiotic nuclear division	9	3	0.02142667386	1	MSX1,RPS6KA2,REC8
GO:1903046	BP	meiotic cell cycle process	9	3	0.02142667386	1	MSX1,RPS6KA2,REC8
GO:0006111	BP	regulation of gluconeogenesis	3	2	0.02298225118	1	GNMT,C1QTNF12
GO:0008645	BP	hexose transmembrane transport	5	2	0.02348079308	1	C1QTNF12,SLC2A10
GO:0015749	BP	monosaccharide transmembrane transport	5	2	0.02348079308	1	C1QTNF12,SLC2A10
GO:0043495	MF	protein-membrane adaptor activity	3	2	0.02398041955	1	SYNE2,SPTBN4
GO:0051015	MF	actin filament binding	15	4	0.0242415526	1	SYNE2,VILL,SPTBN4,PKNOX2
GO:0086003	BP	cardiac muscle cell contraction	7	3	0.02493863041	1	KCNE1,RNF207,CACNA1C
GO:0098739	BP	import across plasma membrane	15	4	0.02512643298	1	HFE,CACNA1C,SLC2A10,SLC12A8
GO:1990782	MF	protein tyrosine kinase binding	4	2	0.02735218247	1	SHC3,CD247
GO:0060306	BP	regulation of membrane repolarization	2	2	0.02778397399	1	KCNE1,RNF207
GO:0060307	BP	regulation of ventricular cardiac muscle cell membrane repolarization	2	2	0.02778397399	1	KCNE1,RNF207
GO:0099623	BP	regulation of cardiac muscle cell membrane repolarization	2	2	0.02778397399	1	KCNE1,RNF207
GO:1902259	BP	regulation of delayed rectifier potassium channel activity	2	2	0.02778397399	1	KCNE1,RNF207
GO:0030042	BP	actin filament depolymerization	2	2	0.02807554971	1	VILL,SPTBN4
GO:0030834	BP	regulation of actin filament depolymerization	2	2	0.02807554971	1	VILL,SPTBN4
GO:0030835	BP	negative regulation of actin filament depolymerization	2	2	0.02807554971	1	VILL,SPTBN4
GO:0051693	BP	actin filament capping	2	2	0.02807554971	1	VILL,SPTBN4
GO:0001556	BP	oocyte maturation	4	2	0.02949714387	1	RPS6KA2,REC8
GO:0061055	BP	myotome development	1	1	0.02980799138	1	DMRT2
GO:2000287	BP	positive regulation of myotome development	1	1	0.02980799138	1	DMRT2
GO:2000290	BP	regulation of myotome development	1	1	0.02980799138	1	DMRT2
GO:0050873	BP	brown fat cell differentiation	4	2	0.03126993938	1	PRDM16,UCP1
GO:0042054	MF	histone methyltransferase activity	3	2	0.03134033597	1	PRDM13,PRDM16
GO:0098657	BP	import into cell	17	4	0.0321348182	1	HFE,CACNA1C,SLC2A10,SLC12A8
GO:0006094	BP	gluconeogenesis	4	2	0.03235751179	1	GNMT,C1QTNF12
GO:0019319	BP	hexose biosynthetic process	4	2	0.03235751179	1	GNMT,C1QTNF12
GO:0046364	BP	monosaccharide biosynthetic process	4	2	0.03235751179	1	GNMT,C1QTNF12
GO:0006109	BP	regulation of carbohydrate metabolic process	9	3	0.03454930355	1	GNMT,C1QTNF12,PTH1R
GO:0070252	BP	actin-mediated cell contraction	9	3	0.03557509429	1	KCNE1,RNF207,CACNA1C
GO:0007169	BP	transmembrane receptor protein tyrosine kinase signaling pathway	40	6	0.03760875716	1	ADGRA2,GRB7,ITGA5,C1QTNF12,OTX2,SHC3
GO:0000137	CC	Golgi cis cisterna	1	1	0.03780275066	1	GOLGA2P5
GO:2000008	BP	regulation of protein localization to cell surface	3	2	0.03780381767	1	HFE,CD247
GO:0001784	MF	phosphotyrosine residue binding	1	1	0.03783181435	1	SHC3
GO:0045309	MF	protein phosphorylated amino acid binding	1	1	0.03783181435	1	SHC3
GO:0005640	CC	nuclear outer membrane	1	1	0.03791641509	1	SYNE2
GO:0021815	BP	modulation of microtubule cytoskeleton involved in cerebral cortex radial glia guided migration	1	1	0.03791641509	1	SYNE2
GO:0021817	BP	nucleokinesis involved in cell motility in cerebral cortex radial glia guided migration	1	1	0.03791641509	1	SYNE2
GO:0030473	BP	nuclear migration along microtubule	1	1	0.03791641509	1	SYNE2
GO:0031022	BP	nuclear migration along microfilament	1	1	0.03791641509	1	SYNE2
GO:0140444	MF	cytoskeleton-nuclear membrane anchor activity	1	1	0.03791641509	1	SYNE2
GO:0035869	CC	ciliary transition zone	1	1	0.03794145422	1	TMEM216
GO:0036038	CC	MKS complex	1	1	0.03794145422	1	TMEM216
GO:0001976	BP	nervous system process involved in regulation of systemic arterial blood pressure	1	1	0.03810051158	1	RPS6KA2
GO:0002016	BP	regulation of blood volume by renin-angiotensin	1	1	0.03810051158	1	RPS6KA2
GO:0002035	BP	brain renin-angiotensin system	1	1	0.03810051158	1	RPS6KA2
GO:0004711	MF	ribosomal protein S6 kinase activity	1	1	0.03810051158	1	RPS6KA2
GO:0045835	BP	negative regulation of meiotic nuclear division	1	1	0.03810051158	1	RPS6KA2
GO:0072687	CC	meiotic spindle	1	1	0.03810051158	1	RPS6KA2
GO:0003785	MF	actin monomer binding	1	1	0.03817065793	1	PKNOX2
GO:0009994	BP	oocyte differentiation	5	2	0.03887902054	1	RPS6KA2,REC8
GO:0048599	BP	oocyte development	5	2	0.03887902054	1	RPS6KA2,REC8
GO:0048469	BP	cell maturation	15	4	0.03938819486	1	PTH1R,SPTBN4,RPS6KA2,REC8
GO:0031717	MF	cannabinoid receptor binding	1	1	0.03957016083	1	CNRIP1
GO:0031718	MF	type 1 cannabinoid receptor binding	1	1	0.03957016083	1	CNRIP1
GO:0090287	BP	regulation of cellular response to growth factor stimulus	36	6	0.03972683828	1	ADGRA2,ITGA5,MSX1,OTX2,PRDM16,SLC2A10
GO:0016757	MF	glycosyltransferase activity	9	2	0.03991061882	1	B3GNT9,NAPRT
GO:0001675	BP	acrosome assembly	1	1	0.0406508859	1	ACRBP
GO:0033363	BP	secretory granule organization	1	1	0.0406508859	1	ACRBP
GO:0060047	BP	heart contraction	23	5	0.04113621117	1	KCNE1,RNF207,SPTBN4,RPS6KA2,CACNA1C
GO:0086009	BP	membrane repolarization	3	2	0.04137965094	1	KCNE1,RNF207
GO:0086011	BP	membrane repolarization during action potential	3	2	0.04137965094	1	KCNE1,RNF207
GO:0086013	BP	membrane repolarization during cardiac muscle cell action potential	3	2	0.04137965094	1	KCNE1,RNF207
GO:0098915	BP	membrane repolarization during ventricular cardiac muscle cell action potential	3	2	0.04137965094	1	KCNE1,RNF207
GO:0099622	BP	cardiac muscle cell membrane repolarization	3	2	0.04137965094	1	KCNE1,RNF207
GO:0099625	BP	ventricular cardiac muscle cell membrane repolarization	3	2	0.04137965094	1	KCNE1,RNF207
GO:0030837	BP	negative regulation of actin filament polymerization	3	2	0.04185285937	1	VILL,SPTBN4
GO:0051321	BP	meiotic cell cycle	12	3	0.04233823392	1	MSX1,RPS6KA2,REC8
GO:0003013	BP	circulatory system process	42	7	0.04289445972	1	COL1A2,KCNE1,RNF207,SPTBN4,RPS6KA2,CACNA1C,SLC2A10
GO:0015293	MF	symporter activity	9	3	0.04291755278	1	SLC2A10,SLC12A8,SLC16A5
GO:1901016	BP	regulation of potassium ion transmembrane transporter activity	3	2	0.04311843257	1	KCNE1,RNF207
GO:0071363	BP	cellular response to growth factor stimulus	58	8	0.0439875786	1	COL1A2,ADGRA2,HFE,ITGA5,MSX1,OTX2,PRDM16,SLC2A10
GO:0040014	BP	regulation of multicellular organism growth	3	2	0.0441986366	1	RAI1,SPTBN4
GO:0035637	BP	multicellular organismal signaling	16	4	0.04491129895	1	KCNE1,RNF207,SPTBN4,CACNA1C
GO:0051100	BP	negative regulation of binding	11	3	0.04530967445	1	HFE,MSX1,TTBK1
GO:0030029	BP	actin filament-based process	51	8	0.04625579215	1	AGAP2,SYNE2,KCNE1,RNF207,VILL,SPTBN4,RTKN,CACNA1C
GO:0004514	MF	nicotinate-nucleotide diphosphorylase (carboxylating) activity	1	1	0.04639112478	1	NAPRT
GO:0004516	MF	nicotinate phosphoribosyltransferase activity	1	1	0.04639112478	1	NAPRT
GO:0019365	BP	pyridine nucleotide salvage	1	1	0.04639112478	1	NAPRT
GO:0034355	BP	NAD salvage	1	1	0.04639112478	1	NAPRT
GO:0060048	BP	cardiac muscle contraction	9	3	0.0468226619	1	KCNE1,RNF207,CACNA1C
GO:0051128	BP	regulation of cellular component organization	120	13	0.04729835292	1	SYNE2,DNM3,HFE,RTN4RL2,LMX1A,MSX1,VILL,SPTBN4,RPS6KA2,SLC2A10,ZNF469,TTBK1,NTN1
GO:0032271	BP	regulation of protein polymerization	11	3	0.04791562886	1	VILL,SPTBN4,TTBK1
GO:0051783	BP	regulation of nuclear division	5	2	0.04933294067	1	MSX1,RPS6KA2
GO:0001508	BP	action potential	11	3	0.04950473802	1	KCNE1,RNF207,CACNA1C
GO:0008092	MF	cytoskeletal protein binding	56	8	0.04992111688	1	SYNE2,DNM3,KCNE1,VILL,SPTBN4,PKNOX2,CACNA1C,TTBK1
GO:0106106	BP	cold-induced thermogenesis	12	3	0.05229839111	1	ESRRG,PRDM16,UCP1
GO:0120161	BP	regulation of cold-induced thermogenesis	12	3	0.05229839111	1	ESRRG,PRDM16,UCP1
GO:1990845	BP	adaptive thermogenesis	12	3	0.05229839111	1	ESRRG,PRDM16,UCP1
GO:0034219	BP	carbohydrate transmembrane transport	6	2	0.05242400094	1	C1QTNF12,SLC2A10
GO:0007266	BP	Rho protein signal transduction	13	3	0.05266874117	1	COL1A2,RTKN,NTN1
GO:0034394	BP	protein localization to cell surface	4	2	0.05355136629	1	HFE,CD247
GO:0051258	BP	protein polymerization	12	3	0.05425995791	1	VILL,SPTBN4,TTBK1
GO:0098900	BP	regulation of action potential	4	2	0.05459801736	1	RNF207,CACNA1C
GO:0032272	BP	negative regulation of protein polymerization	4	2	0.05519030153	1	VILL,SPTBN4
GO:0070848	BP	response to growth factor	62	8	0.05562638464	1	COL1A2,ADGRA2,HFE,ITGA5,MSX1,OTX2,PRDM16,SLC2A10
GO:0007229	BP	integrin-mediated signaling pathway	8	2	0.05638944186	1	ITGA5,SLC2A10
GO:0005584	CC	collagen type I trimer	1	1	0.05654324133	1	COL1A2
GO:0051291	BP	protein heterooligomerization	1	1	0.05654324133	1	COL1A2
GO:0070208	BP	protein heterotrimerization	1	1	0.05654324133	1	COL1A2
GO:0008168	MF	methyltransferase activity	9	3	0.05706191744	1	GNMT,PRDM13,PRDM16
GO:0016741	MF	transferase activity, transferring one-carbon groups	9	3	0.05706191744	1	GNMT,PRDM13,PRDM16
GO:0003015	BP	heart process	25	5	0.05842654362	1	KCNE1,RNF207,SPTBN4,RPS6KA2,CACNA1C
GO:0090100	BP	positive regulation of transmembrane receptor protein serine/threonine kinase signaling pathway	11	3	0.05867307726	1	HFE,MSX1,SLC2A10
GO:1901879	BP	regulation of protein depolymerization	4	2	0.05869818018	1	VILL,SPTBN4
GO:1901880	BP	negative regulation of protein depolymerization	4	2	0.05869818018	1	VILL,SPTBN4
GO:0048731	BP	system development	363	32	0.05877536299	1	DMRT2,RAI1,VAX1,COL1A2,CRIP1,NKX2-3,SYNE2,ALX3,ADGRA2,DNM3,HOXA6,HOXD3,HOXD4,RTN4RL2,ITGA5,RNF207,LMX1A,MSX1,SIX6,OTX1,OTX2,SHC3,PTH1R,SPTBN4,PRDM13,RPS6KA2,CACNA1C,SLC2A10,ZIC4,TTBK1,NTN1,REC8
GO:0055117	BP	regulation of cardiac muscle contraction	4	2	0.05928350265	1	RNF207,CACNA1C
GO:0030674	MF	protein-macromolecule adaptor activity	14	3	0.06009499475	1	COL1A2,SYNE2,SPTBN4
GO:0098659	BP	inorganic cation import across plasma membrane	11	3	0.06028907062	1	HFE,CACNA1C,SLC12A8
GO:0099587	BP	inorganic ion import across plasma membrane	11	3	0.06028907062	1	HFE,CACNA1C,SLC12A8
GO:0016043	BP	cellular component organization	329	28	0.06135216216	1	VAX1,AGAP2,COL1A2,SYNE2,DNM3,GNMT,GRB7,HFE,RTN4RL2,ITGA5,LMX1A,MSX1,OTX2,VILL,TMEM216,GOLGA2P5,SPTBN4,RPS6KA2,RTKN,PRDM16,SLC2A10,ACRBP,SLC12A8,ZNF469,TTBK1,CD247,NTN1,REC8
GO:0005976	BP	polysaccharide metabolic process	7	2	0.06161133999	1	GNMT,B3GNT9
GO:0044264	BP	cellular polysaccharide metabolic process	7	2	0.06161133999	1	GNMT,B3GNT9
GO:0008170	MF	N-methyltransferase activity	3	2	0.0619378703	1	GNMT,PRDM16
GO:0008757	MF	S-adenosylmethionine-dependent methyltransferase activity	3	2	0.0619378703	1	GNMT,PRDM16
GO:0002027	BP	regulation of heart rate	9	3	0.06254987822	1	KCNE1,SPTBN4,CACNA1C
GO:0060856	BP	establishment of blood-brain barrier	1	1	0.06259083489	1	ADGRA2
GO:0090210	BP	regulation of establishment of blood-brain barrier	1	1	0.06259083489	1	ADGRA2
GO:1990909	CC	Wnt signalosome	1	1	0.06259083489	1	ADGRA2
GO:0008643	BP	carbohydrate transport	7	2	0.06395267266	1	C1QTNF12,SLC2A10
GO:0005801	CC	cis-Golgi network	2	1	0.06475243532	1	GOLGA2P5
GO:0001659	BP	temperature homeostasis	14	3	0.06571053494	1	ESRRG,PRDM16,UCP1
GO:0071840	BP	cellular component organization or biogenesis	331	28	0.06578740469	1	VAX1,AGAP2,COL1A2,SYNE2,DNM3,GNMT,GRB7,HFE,RTN4RL2,ITGA5,LMX1A,MSX1,OTX2,VILL,TMEM216,GOLGA2P5,SPTBN4,RPS6KA2,RTKN,PRDM16,SLC2A10,ACRBP,SLC12A8,ZNF469,TTBK1,CD247,NTN1,REC8
GO:0018105	BP	peptidyl-serine phosphorylation	12	3	0.06607949378	1	SPTBN4,RPS6KA2,TTBK1
GO:0018209	BP	peptidyl-serine modification	12	3	0.06607949378	1	SPTBN4,RPS6KA2,TTBK1
GO:0008276	MF	protein methyltransferase activity	4	2	0.06642360465	1	PRDM13,PRDM16
GO:0048477	BP	oogenesis	7	2	0.06746661571	1	RPS6KA2,REC8
GO:1903053	BP	regulation of extracellular matrix organization	6	2	0.06790498823	1	SLC2A10,ZNF469
GO:0030311	BP	poly-N-acetyllactosamine biosynthetic process	2	1	0.06932085683	1	B3GNT9
GO:1902600	BP	proton transmembrane transport	6	2	0.06968839707	1	UCP1,SLC2A10
GO:0005161	MF	platelet-derived growth factor receptor binding	1	1	0.07047288041	1	ITGA5
GO:0033631	BP	cell-cell adhesion mediated by integrin	1	1	0.07047288041	1	ITGA5
GO:0034674	CC	integrin alpha5-beta1 complex	1	1	0.07047288041	1	ITGA5
GO:0043276	BP	anoikis	1	1	0.07047288041	1	ITGA5
GO:0071062	CC	alphav-beta3 integrin-vitronectin complex	1	1	0.07047288041	1	ITGA5
GO:2000209	BP	regulation of anoikis	1	1	0.07047288041	1	ITGA5
GO:2000811	BP	negative regulation of anoikis	1	1	0.07047288041	1	ITGA5
GO:0070925	BP	organelle assembly	38	5	0.07130442374	1	SYNE2,GRB7,TMEM216,GOLGA2P5,ACRBP
GO:0007613	BP	memory	13	3	0.07177796077	1	SORCS3,ITGA5,LMX1A
GO:0051261	BP	protein depolymerization	5	2	0.07243167951	1	VILL,SPTBN4
GO:0008016	BP	regulation of heart contraction	18	4	0.07342100864	1	KCNE1,RNF207,SPTBN4,CACNA1C
GO:0048871	BP	multicellular organismal homeostasis	36	5	0.07348663951	1	ESRRG,HFE,PTH1R,PRDM16,UCP1
GO:0098662	BP	inorganic cation transmembrane transport	45	7	0.07400765543	1	HFE,KCNE1,RNF207,UCP1,CACNA1C,SLC2A10,SLC12A8
GO:0051642	BP	centrosome localization	2	1	0.07434263183	1	SYNE2
GO:0061842	BP	microtubule organizing center localization	2	1	0.07434263183	1	SYNE2
GO:0015291	MF	secondary active transmembrane transporter activity	13	3	0.07434613348	1	SLC2A10,SLC12A8,SLC16A5
GO:0099515	BP	actin filament-based transport	2	1	0.07445529115	1	SYNE2
GO:0031527	CC	filopodium membrane	2	1	0.07485245889	1	SYNE2
GO:0051447	BP	negative regulation of meiotic cell cycle	2	1	0.07491563522	1	RPS6KA2
GO:0032535	BP	regulation of cellular component size	21	4	0.07644271505	1	VILL,SPTBN4,SLC12A8,NTN1
GO:0086091	BP	regulation of heart rate by cardiac conduction	5	2	0.07654108887	1	KCNE1,CACNA1C
GO:0007178	BP	transmembrane receptor protein serine/threonine kinase signaling pathway	33	5	0.07681502702	1	COL1A2,HFE,MSX1,PRDM16,SLC2A10
GO:0051219	MF	phosphoprotein binding	2	1	0.07775152381	1	SHC3
GO:0010959	BP	regulation of metal ion transport	26	5	0.07803353592	1	HFE,KCNE1,RNF207,SPTBN4,CACNA1C
GO:0008015	BP	blood circulation	39	6	0.07811063812	1	COL1A2,KCNE1,RNF207,SPTBN4,RPS6KA2,CACNA1C
GO:0071322	BP	cellular response to carbohydrate stimulus	10	2	0.07830921047	1	C1QTNF12,RPS6KA2
GO:0045721	BP	negative regulation of gluconeogenesis	2	1	0.07859344661	1	C1QTNF12
GO:0032580	CC	Golgi cisterna membrane	2	1	0.07986548149	1	GOLGA2P5
GO:0080090	BP	regulation of primary metabolic process	361	31	0.08019295346	1	DMRT2,RAI1,VAX1,AGAP2,NKX2-3,ESRRG,ALX3,GNMT,GRB7,HFE,HOXA6,HOXD3,HOXD4,ITGA5,C1QTNF12,LMX1A,MSX1,SIX6,OTX1,OTX2,PTH1R,SPTBN4,PRDM13,RPS6KA2,PKNOX2,PRDM16,UCP1,SLC2A10,ZIC4,ZNF469,TTBK1
GO:0010639	BP	negative regulation of organelle organization	14	3	0.08041642667	1	VILL,SPTBN4,RPS6KA2
GO:0010828	BP	positive regulation of glucose transmembrane transport	2	1	0.08053242902	1	C1QTNF12
GO:0046326	BP	positive regulation of glucose import	2	1	0.08053242902	1	C1QTNF12
GO:0030971	MF	receptor tyrosine kinase binding	2	1	0.08053355335	1	SHC3
GO:0000280	BP	nuclear division	15	3	0.0807129653	1	MSX1,RPS6KA2,REC8
GO:0048285	BP	organelle fission	15	3	0.0807129653	1	MSX1,RPS6KA2,REC8
GO:0008217	BP	regulation of blood pressure	9	2	0.08090143623	1	COL1A2,RPS6KA2
GO:0001216	MF	DNA-binding transcription activator activity	70	9	0.08131347072	1	DMRT2,ESRRG,HOXD3,HOXD4,LMX1A,MSX1,OTX1,OTX2,PRDM16
GO:0001228	MF	DNA-binding transcription activator activity, RNA polymerase II-specific	70	9	0.08131347072	1	DMRT2,ESRRG,HOXD3,HOXD4,LMX1A,MSX1,OTX1,OTX2,PRDM16
GO:0007166	BP	cell surface receptor signaling pathway	169	16	0.08151401287	1	COL1A2,ADGRA2,IL17C,GRB7,HFE,HOXD3,RTN4RL2,ITGA5,C1QTNF12,MSX1,OTX2,SHC3,PTH1R,PRDM16,SLC2A10,CD247
GO:0051129	BP	negative regulation of cellular component organization	42	6	0.08153020904	1	DNM3,RTN4RL2,VILL,SPTBN4,RPS6KA2,NTN1
GO:0043268	BP	positive regulation of potassium ion transport	5	2	0.08251669622	1	KCNE1,RNF207
GO:1901381	BP	positive regulation of potassium ion transmembrane transport	5	2	0.08251669622	1	KCNE1,RNF207
GO:0065003	BP	protein-containing complex assembly	75	8	0.08449413384	1	COL1A2,GNMT,HFE,OTX2,VILL,SPTBN4,TTBK1,CD247
GO:0008528	MF	G protein-coupled peptide receptor activity	8	2	0.08476230733	1	SORCS3,PTH1R
GO:0043242	BP	negative regulation of protein-containing complex disassembly	6	2	0.08566888358	1	VILL,SPTBN4
GO:0048562	BP	embryonic organ morphogenesis	57	8	0.08650370483	1	ALX3,HOXA6,HOXD3,HOXD4,RNF207,MSX1,OTX1,NTN1
GO:0048407	MF	platelet-derived growth factor binding	2	1	0.08659179182	1	COL1A2
GO:0015294	MF	solute:cation symporter activity	5	2	0.08698256177	1	SLC2A10,SLC12A8
GO:0007173	BP	epidermal growth factor receptor signaling pathway	9	2	0.0879526985	1	GRB7,SHC3
GO:0038127	BP	ERBB signaling pathway	9	2	0.0879526985	1	GRB7,SHC3
GO:0098655	BP	cation transmembrane transport	48	7	0.08854191271	1	HFE,KCNE1,RNF207,UCP1,CACNA1C,SLC2A10,SLC12A8
GO:0071495	BP	cellular response to endogenous stimulus	97	10	0.0888456323	1	COL1A2,ESRRG,HFE,KCNE1,C1QTNF12,MSX1,OTX2,PRDM16,UCP1,SLC2A10
GO:0005525	MF	GTP binding	21	4	0.0889126967	1	AGAP2,DNM3,RTKN,UCP1
GO:0002021	BP	response to dietary excess	1	1	0.0890239081	1	UCP1
GO:0002024	BP	diet induced thermogenesis	1	1	0.0890239081	1	UCP1
GO:0017077	MF	oxidative phosphorylation uncoupler activity	1	1	0.0890239081	1	UCP1
GO:0036041	MF	long-chain fatty acid binding	1	1	0.0890239081	1	UCP1
GO:0071398	BP	cellular response to fatty acid	1	1	0.0890239081	1	UCP1
GO:1903494	BP	response to dehydroepiandrosterone	1	1	0.0890239081	1	UCP1
GO:1903495	BP	cellular response to dehydroepiandrosterone	1	1	0.0890239081	1	UCP1
GO:0006942	BP	regulation of striated muscle contraction	5	2	0.08930059296	1	RNF207,CACNA1C
GO:0009566	BP	fertilization	15	3	0.08932940682	1	SPTBN4,ACRBP,REC8
GO:0070206	BP	protein trimerization	2	1	0.08951033863	1	COL1A2
GO:0098660	BP	inorganic ion transmembrane transport	49	7	0.08996359859	1	HFE,KCNE1,RNF207,UCP1,CACNA1C,SLC2A10,SLC12A8
GO:0010906	BP	regulation of glucose metabolic process	6	2	0.09074976782	1	GNMT,C1QTNF12
GO:0062012	BP	regulation of small molecule metabolic process	15	3	0.09140256917	1	GNMT,C1QTNF12,PTH1R
GO:0009952	BP	anterior/posterior pattern specification	44	7	0.09156382775	1	DMRT2,HOXA6,HOXD3,HOXD4,MSX1,OTX1,OTX2
GO:0007265	BP	Ras protein signal transduction	16	3	0.09280083239	1	COL1A2,RTKN,NTN1
GO:0007157	BP	heterophilic cell-cell adhesion via plasma membrane cell adhesion molecules	6	2	0.09334136242	1	ITGA5,SCARF2
GO:0003081	BP	regulation of systemic arterial blood pressure by renin-angiotensin	2	1	0.09402239427	1	RPS6KA2
GO:1900747	BP	negative regulation of vascular endothelial growth factor signaling pathway	2	1	0.09412870419	1	ADGRA2
GO:0005351	MF	carbohydrate:proton symporter activity	1	1	0.09440607123	1	SLC2A10
GO:0005355	MF	glucose transmembrane transporter activity	1	1	0.09440607123	1	SLC2A10
GO:0005402	MF	carbohydrate:cation symporter activity	1	1	0.09440607123	1	SLC2A10
GO:0010561	BP	negative regulation of glycoprotein biosynthetic process	1	1	0.09440607123	1	SLC2A10
GO:0015145	MF	monosaccharide transmembrane transporter activity	1	1	0.09440607123	1	SLC2A10
GO:0015149	MF	hexose transmembrane transporter activity	1	1	0.09440607123	1	SLC2A10
GO:0015295	MF	solute:proton symporter activity	1	1	0.09440607123	1	SLC2A10
GO:0015757	BP	galactose transmembrane transport	1	1	0.09440607123	1	SLC2A10
GO:0032601	BP	connective tissue growth factor production	1	1	0.09440607123	1	SLC2A10
GO:0032643	BP	regulation of connective tissue growth factor production	1	1	0.09440607123	1	SLC2A10
GO:0032683	BP	negative regulation of connective tissue growth factor production	1	1	0.09440607123	1	SLC2A10
GO:0033300	MF	dehydroascorbic acid transmembrane transporter activity	1	1	0.09440607123	1	SLC2A10
GO:0051119	MF	sugar transmembrane transporter activity	1	1	0.09440607123	1	SLC2A10
GO:0051180	BP	vitamin transport	1	1	0.09440607123	1	SLC2A10
GO:0055056	MF	D-glucose transmembrane transporter activity	1	1	0.09440607123	1	SLC2A10
GO:0070837	BP	dehydroascorbic acid transport	1	1	0.09440607123	1	SLC2A10
GO:0090482	MF	vitamin transmembrane transporter activity	1	1	0.09440607123	1	SLC2A10
GO:0098704	BP	carbohydrate import across plasma membrane	1	1	0.09440607123	1	SLC2A10
GO:0098708	BP	glucose import across plasma membrane	1	1	0.09440607123	1	SLC2A10
GO:0140271	BP	hexose import across plasma membrane	1	1	0.09440607123	1	SLC2A10
GO:1902729	BP	negative regulation of proteoglycan biosynthetic process	1	1	0.09440607123	1	SLC2A10
GO:1902730	BP	positive regulation of proteoglycan biosynthetic process	1	1	0.09440607123	1	SLC2A10
GO:1903019	BP	negative regulation of glycoprotein metabolic process	1	1	0.09440607123	1	SLC2A10
GO:2001044	BP	regulation of integrin-mediated signaling pathway	1	1	0.09440607123	1	SLC2A10
GO:2001045	BP	negative regulation of integrin-mediated signaling pathway	1	1	0.09440607123	1	SLC2A10
GO:0030041	BP	actin filament polymerization	6	2	0.09692522784	1	VILL,SPTBN4
GO:0030833	BP	regulation of actin filament polymerization	6	2	0.09692522784	1	VILL,SPTBN4
GO:1903522	BP	regulation of blood circulation	21	4	0.096944644	1	KCNE1,RNF207,SPTBN4,CACNA1C
GO:0001653	MF	peptide receptor activity	9	2	0.09709781697	1	SORCS3,PTH1R
GO:0000003	BP	reproduction	94	9	0.09751755006	1	DMRT2,CRIP1,CFAP251,ITGA5,MSX1,SPTBN4,RPS6KA2,ACRBP,REC8
GO:0022414	BP	reproductive process	94	9	0.09751755006	1	DMRT2,CRIP1,CFAP251,ITGA5,MSX1,SPTBN4,RPS6KA2,ACRBP,REC8
GO:0022037	BP	metencephalon development	8	2	0.09753101927	1	LMX1A,OTX1
GO:0019222	BP	regulation of metabolic process	413	34	0.09779835141	1	DMRT2,RAI1,VAX1,AGAP2,CRIP1,NKX2-3,ESRRG,ALX3,GNMT,GRB7,HFE,HOXA6,HOXD3,HOXD4,ITGA5,C1QTNF12,RNF207,LMX1A,MIR199A2,MSX1,SIX6,OTX1,OTX2,PTH1R,SPTBN4,PRDM13,RPS6KA2,PKNOX2,PRDM16,UCP1,SLC2A10,ZIC4,ZNF469,TTBK1
GO:0034992	CC	microtubule organizing center attachment site	2	1	0.09795440416	1	SYNE2
GO:0034993	CC	meiotic nuclear membrane microtubule tethering complex	2	1	0.09795440416	1	SYNE2
GO:0106083	CC	nuclear membrane protein complex	2	1	0.09795440416	1	SYNE2
GO:0106094	CC	nuclear membrane microtubule tethering complex	2	1	0.09795440416	1	SYNE2
GO:0007611	BP	learning or memory	25	4	0.09828937425	1	SORCS3,ITGA5,LMX1A,TTBK1
GO:0060341	BP	regulation of cellular localization	33	5	0.09948641925	1	HFE,KCNE1,C1QTNF12,CACNA1C,CD247
GO:0043235	CC	receptor complex	26	4	0.09961145475	1	HFE,ITGA5,PTH1R,CD247
GO:0050794	BP	regulation of cellular process	631	48	0.1005965563	1	DMRT2,RAI1,VAX1,AGAP2,COL1A2,CRIP1,NKX2-3,ESRRG,SORCS3,SYNE2,ALX3,CNRIP1,ADGRA2,DNM3,IL17C,GNMT,GRB7,HFE,HOXA6,HOXD3,HOXD4,RTN4RL2,ITGA5,KCNE1,C1QTNF12,RNF207,LMX1A,MSX1,SIX6,OTX1,OTX2,VILL,SHC3,PTH1R,SPTBN4,PRDM13,RPS6KA2,RTKN,PKNOX2,PRDM16,UCP1,CACNA1C,SLC2A10,ZIC4,ZNF469,TTBK1,CD247,NTN1
GO:0035115	BP	embryonic forelimb morphogenesis	11	3	0.1013522199	1	ALX3,MSX1,CACNA1C
GO:0005172	MF	vascular endothelial growth factor receptor binding	2	1	0.1017495598	1	ITGA5
GO:0043184	MF	vascular endothelial growth factor receptor 2 binding	2	1	0.1017495598	1	ITGA5
GO:0001501	BP	skeletal system development	85	10	0.103373414	1	DMRT2,RAI1,COL1A2,ALX3,HOXA6,HOXD3,HOXD4,MSX1,PTH1R,SLC2A10
GO:0009889	BP	regulation of biosynthetic process	280	25	0.1037787785	1	DMRT2,RAI1,VAX1,NKX2-3,ESRRG,ALX3,GNMT,GRB7,HOXA6,HOXD3,HOXD4,C1QTNF12,LMX1A,MSX1,SIX6,OTX1,OTX2,PTH1R,PRDM13,PKNOX2,PRDM16,UCP1,SLC2A10,ZIC4,ZNF469
GO:0004930	MF	G protein-coupled receptor activity	21	3	0.1039749545	1	SORCS3,ADGRA2,PTH1R
GO:0010469	BP	regulation of signaling receptor activity	9	2	0.1042003915	1	CNRIP1,HFE
GO:0016234	CC	inclusion body	7	2	0.1046214311	1	HOXD3,PRDM16
GO:0016235	CC	aggresome	7	2	0.1046214311	1	HOXD3,PRDM16
GO:0032501	BP	multicellular organismal process	486	39	0.1048852414	1	DMRT2,RAI1,VAX1,COL1A2,CRIP1,NKX2-3,ESRRG,SORCS3,SYNE2,ALX3,ADGRA2,DNM3,HFE,HOXA6,HOXD3,HOXD4,RTN4RL2,ITGA5,KCNE1,RNF207,LMX1A,MSX1,SIX6,OTX1,OTX2,SHC3,PTH1R,SPTBN4,PRDM13,RPS6KA2,PRDM16,UCP1,CACNA1C,SLC2A10,ZIC4,ACRBP,TTBK1,NTN1,REC8
GO:0050890	BP	cognition	26	4	0.1051896376	1	SORCS3,ITGA5,LMX1A,TTBK1
GO:0005975	BP	carbohydrate metabolic process	26	4	0.1059501514	1	GNMT,C1QTNF12,PTH1R,B3GNT9
GO:0005154	MF	epidermal growth factor receptor binding	2	1	0.1061396587	1	ITGA5
GO:1905515	BP	non-motile cilium assembly	3	1	0.1065847409	1	TMEM216
GO:0007275	BP	multicellular organism development	383	32	0.1072266922	1	DMRT2,RAI1,VAX1,COL1A2,CRIP1,NKX2-3,SYNE2,ALX3,ADGRA2,DNM3,HOXA6,HOXD3,HOXD4,RTN4RL2,ITGA5,RNF207,LMX1A,MSX1,SIX6,OTX1,OTX2,SHC3,PTH1R,SPTBN4,PRDM13,RPS6KA2,CACNA1C,SLC2A10,ZIC4,TTBK1,NTN1,REC8
GO:0010224	BP	response to UV-B	1	1	0.109536216	1	CRIP1
GO:0060741	BP	prostate gland stromal morphogenesis	1	1	0.109536216	1	CRIP1
GO:0071236	BP	cellular response to antibiotic	1	1	0.109536216	1	CRIP1
GO:0071493	BP	cellular response to UV-B	1	1	0.109536216	1	CRIP1
GO:0048852	BP	diencephalon morphogenesis	2	1	0.1096217931	1	OTX1
GO:0048853	BP	forebrain morphogenesis	2	1	0.1096217931	1	OTX1
GO:0071695	BP	anatomical structure maturation	24	4	0.1097629902	1	PTH1R,SPTBN4,RPS6KA2,REC8
GO:0030309	BP	poly-N-acetyllactosamine metabolic process	3	1	0.1100271835	1	B3GNT9
GO:0021814	BP	cell motility involved in cerebral cortex radial glia guided migration	3	1	0.1110582131	1	SYNE2
GO:0048598	BP	embryonic morphogenesis	93	11	0.1112872158	1	ALX3,HOXA6,HOXD3,HOXD4,ITGA5,RNF207,MSX1,OTX1,OTX2,CACNA1C,NTN1
GO:0060090	MF	molecular adaptor activity	19	3	0.1114962447	1	COL1A2,SYNE2,SPTBN4
GO:0008064	BP	regulation of actin polymerization or depolymerization	7	2	0.1115924943	1	VILL,SPTBN4
GO:0030832	BP	regulation of actin filament length	7	2	0.1115924943	1	VILL,SPTBN4
GO:0002313	BP	mature B cell differentiation involved in immune response	1	1	0.1116146625	1	NKX2-3
GO:0002317	BP	plasma cell differentiation	1	1	0.1116146625	1	NKX2-3
GO:0002335	BP	mature B cell differentiation	1	1	0.1116146625	1	NKX2-3
GO:0009886	BP	post-embryonic animal morphogenesis	1	1	0.1116146625	1	NKX2-3
GO:0048621	BP	post-embryonic digestive tract morphogenesis	1	1	0.1116146625	1	NKX2-3
GO:0000977	MF	RNA polymerase II transcription regulatory region sequence-specific DNA binding	154	16	0.1118896455	1	DMRT2,VAX1,NKX2-3,ESRRG,ALX3,HOXA6,HOXD3,HOXD4,LMX1A,MSX1,SIX6,OTX1,OTX2,PKNOX2,PRDM16,ZIC4
GO:0022804	MF	active transmembrane transporter activity	17	3	0.1119238751	1	SLC2A10,SLC12A8,SLC16A5
GO:0043244	BP	regulation of protein-containing complex disassembly	8	2	0.1119436372	1	VILL,SPTBN4
GO:0033017	CC	sarcoplasmic reticulum membrane	3	1	0.1121036908	1	SYNE2
GO:0016763	MF	pentosyltransferase activity	3	1	0.1122938378	1	NAPRT
GO:0035313	BP	wound healing, spreading of epidermal cells	2	1	0.1140749592	1	ITGA5
GO:0043254	BP	regulation of protein-containing complex assembly	17	3	0.1145448949	1	VILL,SPTBN4,TTBK1
GO:0007292	BP	female gamete generation	10	2	0.1150881501	1	RPS6KA2,REC8
GO:0030018	CC	Z disc	14	3	0.1151187448	1	SYNE2,KCNE1,CACNA1C
GO:0006941	BP	striated muscle contraction	13	3	0.1151219388	1	KCNE1,RNF207,CACNA1C
GO:0010827	BP	regulation of glucose transmembrane transport	3	1	0.1159800853	1	C1QTNF12
GO:0046324	BP	regulation of glucose import	3	1	0.1159800853	1	C1QTNF12
GO:0006023	BP	aminoglycan biosynthetic process	3	1	0.1164378177	1	B3GNT9
GO:0032091	BP	negative regulation of protein binding	7	2	0.1165420647	1	HFE,TTBK1
GO:0031333	BP	negative regulation of protein-containing complex assembly	6	2	0.1169518319	1	VILL,SPTBN4
GO:0009790	BP	embryo development	130	14	0.1178475892	1	DMRT2,ALX3,HOXA6,HOXD3,HOXD4,ITGA5,RNF207,MSX1,OTX1,OTX2,PTH1R,CACNA1C,SLC2A10,NTN1
GO:0033043	BP	regulation of organelle organization	44	5	0.1179982506	1	SYNE2,MSX1,VILL,SPTBN4,RPS6KA2
GO:0006357	BP	regulation of transcription by RNA polymerase II	213	20	0.1181792367	1	DMRT2,RAI1,VAX1,NKX2-3,ESRRG,ALX3,HOXA6,HOXD3,HOXD4,LMX1A,MSX1,SIX6,OTX1,OTX2,PRDM13,PKNOX2,PRDM16,UCP1,ZIC4,ZNF469
GO:0010977	BP	negative regulation of neuron projection development	17	3	0.1198778495	1	DNM3,RTN4RL2,NTN1
GO:0016879	MF	ligase activity, forming carbon-nitrogen bonds	3	1	0.1214200009	1	NAPRT
GO:0086019	BP	cell-cell signaling involved in cardiac conduction	5	2	0.121858072	1	RNF207,CACNA1C
GO:0032970	BP	regulation of actin filament-based process	18	3	0.1221102297	1	VILL,SPTBN4,CACNA1C
GO:0010559	BP	regulation of glycoprotein biosynthetic process	2	1	0.1228762378	1	SLC2A10
GO:0010560	BP	positive regulation of glycoprotein biosynthetic process	2	1	0.1228762378	1	SLC2A10
GO:1903018	BP	regulation of glycoprotein metabolic process	2	1	0.1228762378	1	SLC2A10
GO:1903020	BP	positive regulation of glycoprotein metabolic process	2	1	0.1228762378	1	SLC2A10
GO:0030864	CC	cortical actin cytoskeleton	6	2	0.1231362501	1	SPTBN4,RTKN
GO:0006366	BP	transcription by RNA polymerase II	215	20	0.1231736878	1	DMRT2,RAI1,VAX1,NKX2-3,ESRRG,ALX3,HOXA6,HOXD3,HOXD4,LMX1A,MSX1,SIX6,OTX1,OTX2,PRDM13,PKNOX2,PRDM16,UCP1,ZIC4,ZNF469
GO:1901612	MF	cardiolipin binding	2	1	0.1237086313	1	UCP1
GO:0055085	BP	transmembrane transport	80	9	0.1241387133	1	HFE,KCNE1,C1QTNF12,RNF207,UCP1,CACNA1C,SLC2A10,SLC12A8,SLC16A5
GO:0031674	CC	I band	15	3	0.1243975378	1	SYNE2,KCNE1,CACNA1C
GO:1990542	BP	mitochondrial transmembrane transport	2	1	0.1244959144	1	UCP1
GO:0031326	BP	regulation of cellular biosynthetic process	274	24	0.1255981681	1	DMRT2,RAI1,VAX1,NKX2-3,ESRRG,ALX3,GRB7,HOXA6,HOXD3,HOXD4,C1QTNF12,LMX1A,MSX1,SIX6,OTX1,OTX2,PTH1R,PRDM13,PKNOX2,PRDM16,UCP1,SLC2A10,ZIC4,ZNF469
GO:0006898	BP	receptor-mediated endocytosis	9	2	0.1258263396	1	DNM3,HFE
GO:0035880	BP	embryonic nail plate morphogenesis	1	1	0.1259090066	1	MSX1
GO:0090427	BP	activation of meiosis	1	1	0.1259090066	1	MSX1
GO:2000678	BP	negative regulation of transcription regulatory region DNA binding	1	1	0.1259090066	1	MSX1
GO:2001055	BP	positive regulation of mesenchymal cell apoptotic process	1	1	0.1259090066	1	MSX1
GO:0008154	BP	actin polymerization or depolymerization	8	2	0.1260417195	1	VILL,SPTBN4
GO:0005543	MF	phospholipid binding	27	4	0.1260547854	1	GRB7,VILL,SPTBN4,UCP1
GO:0003779	MF	actin binding	27	4	0.1262692235	1	SYNE2,VILL,SPTBN4,PKNOX2
GO:0019001	MF	guanyl nucleotide binding	24	4	0.1274771579	1	AGAP2,DNM3,RTKN,UCP1
GO:0032561	MF	guanyl ribonucleotide binding	24	4	0.1274771579	1	AGAP2,DNM3,RTKN,UCP1
GO:0051225	BP	spindle assembly	3	1	0.1280711227	1	GOLGA2P5
GO:0001990	BP	regulation of systemic arterial blood pressure by hormone	3	1	0.1286359572	1	RPS6KA2
GO:0015980	BP	energy derivation by oxidation of organic compounds	8	2	0.1289849529	1	GNMT,PRDM16
GO:0010232	BP	vascular transport	2	1	0.129026106	1	SLC2A10
GO:0150104	BP	transport across blood-brain barrier	2	1	0.129026106	1	SLC2A10
GO:0010468	BP	regulation of gene expression	331	28	0.1291850287	1	DMRT2,RAI1,VAX1,CRIP1,NKX2-3,ESRRG,ALX3,GRB7,HFE,HOXA6,HOXD3,HOXD4,RNF207,LMX1A,MIR199A2,MSX1,SIX6,OTX1,OTX2,PRDM13,RPS6KA2,PKNOX2,PRDM16,UCP1,SLC2A10,ZIC4,ZNF469,TTBK1
GO:0031258	CC	lamellipodium membrane	3	1	0.1295603777	1	SYNE2
GO:1900746	BP	regulation of vascular endothelial growth factor signaling pathway	3	1	0.1296573218	1	ADGRA2
GO:0006812	BP	cation transport	63	8	0.1300272393	1	HFE,KCNE1,RNF207,SPTBN4,UCP1,CACNA1C,SLC2A10,SLC12A8
GO:0043589	BP	skin morphogenesis	3	1	0.1316649243	1	COL1A2
GO:0004991	MF	parathyroid hormone receptor activity	1	1	0.1316971671	1	PTH1R
GO:0010919	BP	regulation of inositol phosphate biosynthetic process	1	1	0.1316971671	1	PTH1R
GO:0060732	BP	positive regulation of inositol phosphate biosynthetic process	1	1	0.1316971671	1	PTH1R
GO:1902932	BP	positive regulation of alcohol biosynthetic process	1	1	0.1316971671	1	PTH1R
GO:0007179	BP	transforming growth factor beta receptor signaling pathway	21	3	0.1324008154	1	COL1A2,PRDM16,SLC2A10
GO:0014807	BP	regulation of somitogenesis	2	1	0.1325624034	1	DMRT2
GO:0008194	MF	UDP-glycosyltransferase activity	4	1	0.1330155105	1	B3GNT9
GO:2000147	BP	positive regulation of cell motility	43	5	0.133086763	1	SYNE2,ADGRA2,GRB7,ITGA5,NTN1
GO:0018024	MF	histone-lysine N-methyltransferase activity	1	1	0.1342303969	1	PRDM16
GO:0046974	MF	histone methyltransferase activity (H3-K9 specific)	1	1	0.1342303969	1	PRDM16
GO:0000976	MF	transcription cis-regulatory region binding	160	16	0.1352151952	1	DMRT2,VAX1,NKX2-3,ESRRG,ALX3,HOXA6,HOXD3,HOXD4,LMX1A,MSX1,SIX6,OTX1,OTX2,PKNOX2,PRDM16,ZIC4
GO:0031323	BP	regulation of cellular metabolic process	366	30	0.136288752	1	DMRT2,RAI1,VAX1,AGAP2,NKX2-3,ESRRG,ALX3,GNMT,GRB7,HFE,HOXA6,HOXD3,HOXD4,ITGA5,C1QTNF12,LMX1A,MSX1,SIX6,OTX1,OTX2,PTH1R,SPTBN4,PRDM13,PKNOX2,PRDM16,UCP1,SLC2A10,ZIC4,ZNF469,TTBK1
GO:0007281	BP	germ cell development	23	3	0.1381275353	1	RPS6KA2,ACRBP,REC8
GO:0048143	BP	astrocyte activation	1	1	0.1386804937	1	TTBK1
GO:0048711	BP	positive regulation of astrocyte differentiation	1	1	0.1386804937	1	TTBK1
GO:0050321	MF	tau-protein kinase activity	1	1	0.1386804937	1	TTBK1
GO:0061888	BP	regulation of astrocyte activation	1	1	0.1386804937	1	TTBK1
GO:0061890	BP	positive regulation of astrocyte activation	1	1	0.1386804937	1	TTBK1
GO:0070417	BP	cellular response to cold	2	1	0.1392746672	1	UCP1
GO:0040017	BP	positive regulation of locomotion	44	5	0.1400463973	1	SYNE2,ADGRA2,GRB7,ITGA5,NTN1
GO:0034764	BP	positive regulation of transmembrane transport	14	3	0.1409081528	1	KCNE1,C1QTNF12,RNF207
GO:0006930	BP	substrate-dependent cell migration, cell extension	1	1	0.1417895645	1	NTN1
GO:0032488	BP	Cdc42 protein signal transduction	1	1	0.1417895645	1	NTN1
GO:0031798	MF	type 1 metabotropic glutamate receptor binding	1	1	0.1433142026	1	DNM3
GO:0031802	MF	type 5 metabotropic glutamate receptor binding	1	1	0.1433142026	1	DNM3
GO:0036284	CC	tubulobulbar complex	1	1	0.1433142026	1	DNM3
GO:0061000	BP	negative regulation of dendritic spine development	1	1	0.1433142026	1	DNM3
GO:0061002	BP	negative regulation of dendritic spine morphogenesis	1	1	0.1433142026	1	DNM3
GO:0061828	CC	apical tubulobulbar complex	1	1	0.1433142026	1	DNM3
GO:0061829	CC	basal tubulobulbar complex	1	1	0.1433142026	1	DNM3
GO:0098843	CC	postsynaptic endocytic zone	1	1	0.1433142026	1	DNM3
GO:0098844	CC	postsynaptic endocytic zone membrane	1	1	0.1433142026	1	DNM3
GO:0099186	MF	structural constituent of postsynapse	1	1	0.1433142026	1	DNM3
GO:0000987	MF	cis-regulatory region sequence-specific DNA binding	137	14	0.143550903	1	DMRT2,VAX1,NKX2-3,ESRRG,HOXA6,HOXD3,HOXD4,MSX1,SIX6,OTX1,OTX2,PKNOX2,PRDM16,ZIC4
GO:0044087	BP	regulation of cellular component biogenesis	54	6	0.1439169213	1	SYNE2,DNM3,VILL,SPTBN4,TTBK1,NTN1
GO:0043933	BP	protein-containing complex organization	87	8	0.1439879589	1	COL1A2,GNMT,HFE,OTX2,VILL,SPTBN4,TTBK1,CD247
GO:0009101	BP	glycoprotein biosynthetic process	14	2	0.144195764	1	SLC2A10,B3GNT9
GO:0000981	MF	DNA-binding transcription factor activity, RNA polymerase II-specific	157	16	0.1443452305	1	DMRT2,VAX1,NKX2-3,ESRRG,ALX3,HOXA6,HOXD3,HOXD4,LMX1A,MSX1,SIX6,OTX1,OTX2,PKNOX2,PRDM16,ZIC4
GO:0002080	CC	acrosomal membrane	4	1	0.1446804412	1	ACRBP
GO:0001067	MF	transcription regulatory region nucleic acid binding	161	16	0.1449046274	1	DMRT2,VAX1,NKX2-3,ESRRG,ALX3,HOXA6,HOXD3,HOXD4,LMX1A,MSX1,SIX6,OTX1,OTX2,PKNOX2,PRDM16,ZIC4
GO:0009058	BP	biosynthetic process	341	28	0.1454946631	1	DMRT2,RAI1,VAX1,NKX2-3,ESRRG,ALX3,GNMT,GRB7,HFE,HOXA6,HOXD3,HOXD4,C1QTNF12,LMX1A,MSX1,SIX6,OTX1,OTX2,PTH1R,PRDM13,PKNOX2,PRDM16,UCP1,SLC2A10,ZIC4,ZNF469,B3GNT9,NAPRT
GO:0061901	BP	regulation of 1-phosphatidylinositol-3-kinase activity	1	1	0.1455735649	1	AGAP2
GO:0061903	BP	positive regulation of 1-phosphatidylinositol-3-kinase activity	1	1	0.1455735649	1	AGAP2
GO:0046677	BP	response to antibiotic	2	1	0.1456781487	1	CRIP1
GO:0051272	BP	positive regulation of cellular component movement	45	5	0.145802773	1	SYNE2,ADGRA2,GRB7,ITGA5,NTN1
GO:0003700	MF	DNA-binding transcription factor activity	158	16	0.1474317457	1	DMRT2,VAX1,NKX2-3,ESRRG,ALX3,HOXA6,HOXD3,HOXD4,LMX1A,MSX1,SIX6,OTX1,OTX2,PKNOX2,PRDM16,ZIC4
GO:0098839	CC	postsynaptic density membrane	8	2	0.1475341087	1	SORCS3,CACNA1C
GO:0050682	MF	AF-2 domain binding	1	1	0.1485501671	1	ESRRG
GO:0009986	CC	cell surface	47	5	0.1502027165	1	ADGRA2,HFE,RTN4RL2,ITGA5,KCNE1
GO:0044319	BP	wound healing, spreading of cells	3	1	0.1506225472	1	ITGA5
GO:0090504	BP	epiboly	3	1	0.1506225472	1	ITGA5
GO:0090505	BP	epiboly involved in wound healing	3	1	0.1506225472	1	ITGA5
GO:0048568	BP	embryonic organ development	67	8	0.1506862189	1	ALX3,HOXA6,HOXD3,HOXD4,RNF207,MSX1,OTX1,NTN1
GO:0002578	BP	negative regulation of antigen processing and presentation	1	1	0.1507677279	1	HFE
GO:0002584	BP	negative regulation of antigen processing and presentation of peptide antigen	1	1	0.1507677279	1	HFE
GO:0002589	BP	regulation of antigen processing and presentation of peptide antigen via MHC class I	1	1	0.1507677279	1	HFE
GO:0002590	BP	negative regulation of antigen processing and presentation of peptide antigen via MHC class I	1	1	0.1507677279	1	HFE
GO:0002625	BP	regulation of T cell antigen processing and presentation	1	1	0.1507677279	1	HFE
GO:0002626	BP	negative regulation of T cell antigen processing and presentation	1	1	0.1507677279	1	HFE
GO:0002710	BP	negative regulation of T cell mediated immunity	1	1	0.1507677279	1	HFE
GO:0002725	BP	negative regulation of T cell cytokine production	1	1	0.1507677279	1	HFE
GO:0033212	BP	iron import into cell	1	1	0.1507677279	1	HFE
GO:0034755	BP	iron ion transmembrane transport	1	1	0.1507677279	1	HFE
GO:0060586	BP	multicellular organismal iron ion homeostasis	1	1	0.1507677279	1	HFE
GO:0098711	BP	iron ion import across plasma membrane	1	1	0.1507677279	1	HFE
GO:1904282	BP	regulation of antigen processing and presentation of endogenous peptide antigen via MHC class I	1	1	0.1507677279	1	HFE
GO:1904283	BP	negative regulation of antigen processing and presentation of endogenous peptide antigen via MHC class I	1	1	0.1507677279	1	HFE
GO:1990459	MF	transferrin receptor binding	1	1	0.1507677279	1	HFE
GO:1990641	BP	response to iron ion starvation	1	1	0.1507677279	1	HFE
GO:2001186	BP	negative regulation of CD8-positive, alpha-beta T cell activation	1	1	0.1507677279	1	HFE
GO:0030031	BP	cell projection assembly	34	4	0.151945607	1	SYNE2,DNM3,TMEM216,NTN1
GO:0120031	BP	plasma membrane bounded cell projection assembly	34	4	0.151945607	1	SYNE2,DNM3,TMEM216,NTN1
GO:0001618	MF	virus receptor activity	3	1	0.1521563679	1	ITGA5
GO:0140272	MF	exogenous protein binding	3	1	0.1521563679	1	ITGA5
GO:0086065	BP	cell communication involved in cardiac conduction	7	2	0.1525140133	1	RNF207,CACNA1C
GO:0071805	BP	potassium ion transmembrane transport	15	3	0.1527451994	1	KCNE1,RNF207,SLC12A8
GO:0031256	CC	leading edge membrane	13	2	0.1529582001	1	SYNE2,ITGA5
GO:0048706	BP	embryonic skeletal system development	44	6	0.1539190346	1	DMRT2,ALX3,HOXA6,HOXD3,HOXD4,SLC2A10
GO:0022612	BP	gland morphogenesis	17	3	0.1539545392	1	CRIP1,NKX2-3,NTN1
GO:0009719	BP	response to endogenous stimulus	112	10	0.1540891254	1	COL1A2,ESRRG,HFE,KCNE1,C1QTNF12,MSX1,OTX2,PRDM16,UCP1,SLC2A10
GO:0019725	BP	cellular homeostasis	52	6	0.1542384463	1	HFE,C1QTNF12,PTH1R,CACNA1C,SLC2A10,SLC12A8
GO:0005925	CC	focal adhesion	33	4	0.1542641192	1	SYNE2,GRB7,ITGA5,SCARF2
GO:0030055	CC	cell-substrate junction	33	4	0.1542641192	1	SYNE2,GRB7,ITGA5,SCARF2
GO:0016874	MF	ligase activity	4	1	0.1548410998	1	NAPRT
GO:0099080	CC	supramolecular complex	75	8	0.1550137141	1	COL1A2,SYNE2,DNM3,GRB7,KCNE1,SPTBN4,CACNA1C,REC8
GO:0031985	CC	Golgi cisterna	4	1	0.1552426543	1	GOLGA2P5
GO:0050789	BP	regulation of biological process	664	49	0.155680168	1	DMRT2,RAI1,VAX1,AGAP2,COL1A2,CRIP1,NKX2-3,ESRRG,SORCS3,SYNE2,ALX3,CNRIP1,ADGRA2,DNM3,IL17C,GNMT,GRB7,HFE,HOXA6,HOXD3,HOXD4,RTN4RL2,ITGA5,KCNE1,C1QTNF12,RNF207,LMX1A,MIR199A2,MSX1,SIX6,OTX1,OTX2,VILL,SHC3,PTH1R,SPTBN4,PRDM13,RPS6KA2,RTKN,PKNOX2,PRDM16,UCP1,CACNA1C,SLC2A10,ZIC4,ZNF469,TTBK1,CD247,NTN1
GO:0042177	BP	negative regulation of protein catabolic process	8	2	0.156155317	1	AGAP2,HFE
GO:0065008	BP	regulation of biological quality	229	20	0.1566884147	1	COL1A2,NKX2-3,ESRRG,SORCS3,DNM3,HFE,KCNE1,C1QTNF12,RNF207,MSX1,VILL,PTH1R,SPTBN4,RPS6KA2,PRDM16,UCP1,CACNA1C,SLC2A10,SLC12A8,NTN1
GO:0003044	BP	regulation of systemic arterial blood pressure mediated by a chemical signal	4	1	0.1573010198	1	RPS6KA2
GO:0007286	BP	spermatid development	12	2	0.1575347778	1	ACRBP,REC8
GO:0048515	BP	spermatid differentiation	12	2	0.1575347778	1	ACRBP,REC8
GO:0010880	BP	regulation of release of sequestered calcium ion into cytosol by sarcoplasmic reticulum	1	1	0.1578166042	1	CACNA1C
GO:0010881	BP	regulation of cardiac muscle contraction by regulation of the release of sequestered calcium ion	1	1	0.1578166042	1	CACNA1C
GO:0010882	BP	regulation of cardiac muscle contraction by calcium ion signaling	1	1	0.1578166042	1	CACNA1C
GO:0035585	BP	calcium-mediated signaling using extracellular calcium source	1	1	0.1578166042	1	CACNA1C
GO:0098802	CC	plasma membrane signaling receptor complex	19	3	0.1578869821	1	HFE,ITGA5,CD247
GO:0003677	MF	DNA binding	195	18	0.1582586773	1	DMRT2,VAX1,NKX2-3,ESRRG,ALX3,HOXA6,HOXD3,HOXD4,LMX1A,MSX1,SIX6,OTX1,OTX2,PRDM13,PKNOX2,PRDM16,ZIC4,ZNF469
GO:0022853	MF	active ion transmembrane transporter activity	9	2	0.1585077342	1	SLC2A10,SLC12A8
GO:1901611	MF	phosphatidylglycerol binding	3	1	0.1588217058	1	UCP1
GO:0032997	CC	Fc receptor complex	1	1	0.1589528012	1	CD247
GO:0033001	CC	Fc-gamma receptor III complex	1	1	0.1589528012	1	CD247
GO:0042101	CC	T cell receptor complex	1	1	0.1589528012	1	CD247
GO:0042105	CC	alpha-beta T cell receptor complex	1	1	0.1589528012	1	CD247
GO:2000010	BP	positive regulation of protein localization to cell surface	1	1	0.1589528012	1	CD247
GO:0016758	MF	hexosyltransferase activity	5	1	0.1590322547	1	B3GNT9
GO:0045836	BP	positive regulation of meiotic nuclear division	2	1	0.1592539386	1	MSX1
GO:0051446	BP	positive regulation of meiotic cell cycle	2	1	0.1592539386	1	MSX1
GO:0051494	BP	negative regulation of cytoskeleton organization	9	2	0.159269717	1	VILL,SPTBN4
GO:1902904	BP	negative regulation of supramolecular fiber organization	9	2	0.159269717	1	VILL,SPTBN4
GO:0021700	BP	developmental maturation	30	4	0.1594087138	1	PTH1R,SPTBN4,RPS6KA2,REC8
GO:1902255	BP	positive regulation of intrinsic apoptotic signaling pathway by p53 class mediator	2	1	0.1596316703	1	MSX1
GO:2001244	BP	positive regulation of intrinsic apoptotic signaling pathway	2	1	0.1596316703	1	MSX1
GO:0003198	BP	epithelial to mesenchymal transition involved in endocardial cushion formation	2	1	0.1611290722	1	MSX1
GO:1990837	MF	sequence-specific double-stranded DNA binding	165	16	0.1615020643	1	DMRT2,VAX1,NKX2-3,ESRRG,ALX3,HOXA6,HOXD3,HOXD4,LMX1A,MSX1,SIX6,OTX1,OTX2,PKNOX2,PRDM16,ZIC4
GO:0051641	BP	cellular localization	113	11	0.1615798991	1	AGAP2,SYNE2,DNM3,HFE,KCNE1,C1QTNF12,MSX1,SPTBN4,CACNA1C,CD247,NTN1
GO:0043517	BP	positive regulation of DNA damage response, signal transduction by p53 class mediator	2	1	0.1620837117	1	MSX1
GO:0007165	BP	signal transduction	313	25	0.1621431457	1	COL1A2,CRIP1,ESRRG,SORCS3,CNRIP1,ADGRA2,IL17C,GRB7,HFE,HOXD3,RTN4RL2,ITGA5,C1QTNF12,MSX1,OTX2,SHC3,PTH1R,RPS6KA2,RTKN,PRDM16,CACNA1C,SLC2A10,TTBK1,CD247,NTN1
GO:1902548	BP	negative regulation of cellular response to vascular endothelial growth factor stimulus	4	1	0.1626067559	1	ADGRA2
GO:0030511	BP	positive regulation of transforming growth factor beta receptor signaling pathway	3	1	0.1632996814	1	SLC2A10
GO:1903846	BP	positive regulation of cellular response to transforming growth factor beta stimulus	3	1	0.1632996814	1	SLC2A10
GO:0006813	BP	potassium ion transport	16	3	0.1634219032	1	KCNE1,RNF207,SLC12A8
GO:0005251	MF	delayed rectifier potassium channel activity	1	1	0.1640337369	1	KCNE1
GO:0031433	MF	telethonin binding	1	1	0.1640337369	1	KCNE1
GO:0043267	BP	negative regulation of potassium ion transport	1	1	0.1640337369	1	KCNE1
GO:0090315	BP	negative regulation of protein targeting to membrane	1	1	0.1640337369	1	KCNE1
GO:0090317	BP	negative regulation of intracellular protein transport	1	1	0.1640337369	1	KCNE1
GO:1901017	BP	negative regulation of potassium ion transmembrane transporter activity	1	1	0.1640337369	1	KCNE1
GO:1901380	BP	negative regulation of potassium ion transmembrane transport	1	1	0.1640337369	1	KCNE1
GO:1902260	BP	negative regulation of delayed rectifier potassium channel activity	1	1	0.1640337369	1	KCNE1
GO:1903817	BP	negative regulation of voltage-gated potassium channel activity	1	1	0.1640337369	1	KCNE1
GO:1905476	BP	negative regulation of protein localization to membrane	1	1	0.1640337369	1	KCNE1
GO:0038084	BP	vascular endothelial growth factor signaling pathway	4	1	0.1641175909	1	ADGRA2
GO:0051014	BP	actin filament severing	1	1	0.1644371964	1	VILL
GO:0051016	BP	barbed-end actin filament capping	1	1	0.1644371964	1	VILL
GO:0150078	BP	positive regulation of neuroinflammatory response	2	1	0.1646415273	1	TTBK1
GO:1903978	BP	regulation of microglial cell activation	2	1	0.1646415273	1	TTBK1
GO:1903980	BP	positive regulation of microglial cell activation	2	1	0.1646415273	1	TTBK1
GO:0008028	MF	monocarboxylic acid transmembrane transporter activity	4	1	0.1650804166	1	SLC16A5
GO:0090066	BP	regulation of anatomical structure size	29	4	0.1652460021	1	VILL,SPTBN4,SLC12A8,NTN1
GO:0090092	BP	regulation of transmembrane receptor protein serine/threonine kinase signaling pathway	29	4	0.1658051374	1	HFE,MSX1,PRDM16,SLC2A10
GO:0097193	BP	intrinsic apoptotic signaling pathway	13	2	0.1662493411	1	CRIP1,MSX1
GO:1902930	BP	regulation of alcohol biosynthetic process	2	1	0.166824286	1	PTH1R
GO:0022412	BP	cellular process involved in reproduction in multicellular organism	26	3	0.1668996358	1	RPS6KA2,ACRBP,REC8
GO:0051567	BP	histone H3-K9 methylation	2	1	0.1672397095	1	PRDM16
GO:0035136	BP	forelimb morphogenesis	13	3	0.1673228918	1	ALX3,MSX1,CACNA1C
GO:0038023	MF	signaling receptor activity	60	6	0.1675599843	1	ESRRG,SORCS3,ADGRA2,RTN4RL2,PTH1R,CD247
GO:0060089	MF	molecular transducer activity	60	6	0.1675599843	1	ESRRG,SORCS3,ADGRA2,RTN4RL2,PTH1R,CD247
GO:0009435	BP	NAD biosynthetic process	3	1	0.167743049	1	NAPRT
GO:0019359	BP	nicotinamide nucleotide biosynthetic process	3	1	0.167743049	1	NAPRT
GO:0019362	BP	pyridine nucleotide metabolic process	3	1	0.167743049	1	NAPRT
GO:0019363	BP	pyridine nucleotide biosynthetic process	3	1	0.167743049	1	NAPRT
GO:0046496	BP	nicotinamide nucleotide metabolic process	3	1	0.167743049	1	NAPRT
GO:0015296	MF	anion:cation symporter activity	1	1	0.1681683337	1	SLC12A8
GO:0015377	MF	cation:chloride symporter activity	1	1	0.1681683337	1	SLC12A8
GO:0015379	MF	potassium:chloride symporter activity	1	1	0.1681683337	1	SLC12A8
GO:0055064	BP	chloride ion homeostasis	1	1	0.1681683337	1	SLC12A8
GO:0055083	BP	monovalent inorganic anion homeostasis	1	1	0.1681683337	1	SLC12A8
GO:0051784	BP	negative regulation of nuclear division	2	1	0.1684795225	1	RPS6KA2
GO:0033218	MF	amide binding	25	3	0.1693850286	1	CRIP1,GNMT,PTH1R
GO:0010677	BP	negative regulation of cellular carbohydrate metabolic process	3	1	0.1694677871	1	C1QTNF12
GO:0045912	BP	negative regulation of carbohydrate metabolic process	3	1	0.1694677871	1	C1QTNF12
GO:1901379	BP	regulation of potassium ion transmembrane transport	8	2	0.1695085502	1	KCNE1,RNF207
GO:0000271	BP	polysaccharide biosynthetic process	5	1	0.1700597123	1	B3GNT9
GO:0033692	BP	cellular polysaccharide biosynthetic process	5	1	0.1700597123	1	B3GNT9
GO:0034637	BP	cellular carbohydrate biosynthetic process	5	1	0.1700597123	1	B3GNT9
GO:0098903	BP	regulation of membrane repolarization during action potential	1	1	0.1712090463	1	RNF207
GO:1901207	BP	regulation of heart looping	1	1	0.1712090463	1	RNF207
GO:1902261	BP	positive regulation of delayed rectifier potassium channel activity	1	1	0.1712090463	1	RNF207
GO:1903760	BP	regulation of voltage-gated potassium channel activity involved in ventricular cardiac muscle cell action potential repolarization	1	1	0.1712090463	1	RNF207
GO:1903762	BP	positive regulation of voltage-gated potassium channel activity involved in ventricular cardiac muscle cell action potential repolarization	1	1	0.1712090463	1	RNF207
GO:1903952	BP	regulation of voltage-gated potassium channel activity involved in atrial cardiac muscle cell action potential repolarization	1	1	0.1712090463	1	RNF207
GO:1903954	BP	positive regulation of voltage-gated potassium channel activity involved in atrial cardiac muscle cell action potential repolarization	1	1	0.1712090463	1	RNF207
GO:1905024	BP	regulation of membrane repolarization during ventricular cardiac muscle cell action potential	1	1	0.1712090463	1	RNF207
GO:1905026	BP	positive regulation of membrane repolarization during ventricular cardiac muscle cell action potential	1	1	0.1712090463	1	RNF207
GO:1905031	BP	regulation of membrane repolarization during cardiac muscle cell action potential	1	1	0.1712090463	1	RNF207
GO:1905033	BP	positive regulation of membrane repolarization during cardiac muscle cell action potential	1	1	0.1712090463	1	RNF207
GO:0048710	BP	regulation of astrocyte differentiation	2	1	0.1716663034	1	TTBK1
GO:0071310	BP	cellular response to organic substance	147	13	0.1718406203	1	COL1A2,ESRRG,ADGRA2,HFE,ITGA5,KCNE1,C1QTNF12,MSX1,OTX2,RPS6KA2,PRDM16,UCP1,SLC2A10
GO:1903423	BP	positive regulation of synaptic vesicle recycling	2	1	0.1722983594	1	DNM3
GO:0008091	CC	spectrin	1	1	0.1725512131	1	SPTBN4
GO:0010459	BP	negative regulation of heart rate	1	1	0.1725512131	1	SPTBN4
GO:0033268	CC	node of Ranvier	1	1	0.1725512131	1	SPTBN4
GO:0040018	BP	positive regulation of multicellular organism growth	1	1	0.1725512131	1	SPTBN4
GO:0045161	BP	neuronal ion channel clustering	1	1	0.1725512131	1	SPTBN4
GO:0045162	BP	clustering of voltage-gated sodium channels	1	1	0.1725512131	1	SPTBN4
GO:0045822	BP	negative regulation of heart contraction	1	1	0.1725512131	1	SPTBN4
GO:0070852	CC	cell body fiber	1	1	0.1725512131	1	SPTBN4
GO:0106006	MF	cytoskeletal protein-membrane anchor activity	1	1	0.1725512131	1	SPTBN4
GO:1903523	BP	negative regulation of blood circulation	1	1	0.1725512131	1	SPTBN4
GO:0008289	MF	lipid binding	40	5	0.1729295336	1	ESRRG,GRB7,VILL,SPTBN4,UCP1
GO:0005200	MF	structural constituent of cytoskeleton	8	2	0.1731933014	1	VILL,SPTBN4
GO:0061564	BP	axon development	49	6	0.173224087	1	VAX1,RTN4RL2,LMX1A,OTX2,SPTBN4,NTN1
GO:0098884	BP	postsynaptic neurotransmitter receptor internalization	2	1	0.1735438558	1	DNM3
GO:0099590	BP	neurotransmitter receptor internalization	2	1	0.1735438558	1	DNM3
GO:0140239	BP	postsynaptic endocytosis	2	1	0.1735438558	1	DNM3
GO:0061643	BP	chemorepulsion of axon	2	1	0.1745376646	1	NTN1
GO:0009409	BP	response to cold	3	1	0.1746674969	1	UCP1
GO:0034113	BP	heterotypic cell-cell adhesion	4	1	0.1752111148	1	ITGA5
GO:0050998	MF	nitric-oxide synthase binding	2	1	0.1760917327	1	DNM3
GO:0044327	CC	dendritic spine head	2	1	0.1761359519	1	DNM3
GO:0001162	MF	RNA polymerase II intronic transcription regulatory region sequence-specific DNA binding	1	1	0.1762418131	1	VAX1
GO:0008045	BP	motor neuron axon guidance	2	1	0.1763787159	1	NTN1
GO:0002701	BP	negative regulation of production of molecular mediator of immune response	2	1	0.1766569126	1	HFE
GO:0002719	BP	negative regulation of cytokine production involved in immune response	2	1	0.1766569126	1	HFE
GO:0098918	MF	structural constituent of synapse	2	1	0.1775523346	1	DNM3
GO:0000281	BP	mitotic cytokinesis	1	1	0.1781443105	1	RTKN
GO:0000912	BP	assembly of actomyosin apparatus involved in cytokinesis	1	1	0.1781443105	1	RTKN
GO:0000915	BP	actomyosin contractile ring assembly	1	1	0.1781443105	1	RTKN
GO:0005095	MF	GTPase inhibitor activity	1	1	0.1781443105	1	RTKN
GO:0030866	BP	cortical actin cytoskeleton organization	1	1	0.1781443105	1	RTKN
GO:0031106	BP	septin ring organization	1	1	0.1781443105	1	RTKN
GO:0032185	BP	septin cytoskeleton organization	1	1	0.1781443105	1	RTKN
GO:0032506	BP	cytokinetic process	1	1	0.1781443105	1	RTKN
GO:0044837	BP	actomyosin contractile ring organization	1	1	0.1781443105	1	RTKN
GO:0061640	BP	cytoskeleton-dependent cytokinesis	1	1	0.1781443105	1	RTKN
GO:0030863	CC	cortical cytoskeleton	9	2	0.1786397762	1	SPTBN4,RTKN
GO:0031224	CC	intrinsic component of membrane	247	18	0.1793187089	1	CFAP95,SORCS3,SYNE2,ADGRA2,HFE,RTN4RL2,ITGA5,KCNE1,TMEM216,PTH1R,UCP1,CACNA1C,SLC2A10,SLC12A8,B3GNT9,SCARF2,SLC16A5,CD247
GO:0070542	BP	response to fatty acid	3	1	0.1795312465	1	UCP1
GO:0034063	BP	stress granule assembly	1	1	0.1795935311	1	GRB7
GO:0035578	CC	azurophil granule lumen	5	1	0.1796667747	1	NAPRT
GO:1903672	BP	positive regulation of sprouting angiogenesis	3	1	0.1800583092	1	ITGA5
GO:0099081	CC	supramolecular polymer	58	6	0.181056915	1	COL1A2,SYNE2,DNM3,KCNE1,SPTBN4,CACNA1C
GO:0099512	CC	supramolecular fiber	58	6	0.181056915	1	COL1A2,SYNE2,DNM3,KCNE1,SPTBN4,CACNA1C
GO:0000795	CC	synaptonemal complex	1	1	0.1810608884	1	REC8
GO:0000798	CC	nuclear cohesin complex	1	1	0.1810608884	1	REC8
GO:0000800	CC	lateral element	1	1	0.1810608884	1	REC8
GO:0007130	BP	synaptonemal complex assembly	1	1	0.1810608884	1	REC8
GO:0007135	BP	meiosis II	1	1	0.1810608884	1	REC8
GO:0008278	CC	cohesin complex	1	1	0.1810608884	1	REC8
GO:0030892	CC	mitotic cohesin complex	1	1	0.1810608884	1	REC8
GO:0030893	CC	meiotic cohesin complex	1	1	0.1810608884	1	REC8
GO:0034990	CC	nuclear mitotic cohesin complex	1	1	0.1810608884	1	REC8
GO:0034991	CC	nuclear meiotic cohesin complex	1	1	0.1810608884	1	REC8
GO:0045144	BP	meiotic sister chromatid segregation	1	1	0.1810608884	1	REC8
GO:0051177	BP	meiotic sister chromatid cohesion	1	1	0.1810608884	1	REC8
GO:0061983	BP	meiosis II cell cycle process	1	1	0.1810608884	1	REC8
GO:0070193	BP	synaptonemal complex organization	1	1	0.1810608884	1	REC8
GO:0072520	BP	seminiferous tubule development	1	1	0.1810608884	1	REC8
GO:0099086	CC	synaptonemal structure	1	1	0.1810608884	1	REC8
GO:1990414	BP	replication-born double-strand break repair via sister chromatid exchange	1	1	0.1810608884	1	REC8
GO:0003707	MF	nuclear steroid receptor activity	2	1	0.1811636205	1	ESRRG
GO:0021801	BP	cerebral cortex radial glia-guided migration	5	1	0.1822027135	1	SYNE2
GO:0022030	BP	telencephalon glial cell migration	5	1	0.1822027135	1	SYNE2
GO:0035116	BP	embryonic hindlimb morphogenesis	9	2	0.1824102751	1	ALX3,MSX1
GO:0035014	MF	phosphatidylinositol 3-kinase regulator activity	2	1	0.1825571255	1	AGAP2
GO:0002457	BP	T cell antigen processing and presentation	2	1	0.1828687379	1	HFE
GO:0000041	BP	transition metal ion transport	2	1	0.1830017955	1	HFE
GO:0006826	BP	iron ion transport	2	1	0.1830017955	1	HFE
GO:0034756	BP	regulation of iron ion transport	2	1	0.1830017955	1	HFE
GO:1904432	BP	regulation of ferrous iron binding	2	1	0.1830017955	1	HFE
GO:1904434	BP	positive regulation of ferrous iron binding	2	1	0.1830017955	1	HFE
GO:1904435	BP	regulation of transferrin receptor binding	2	1	0.1830017955	1	HFE
GO:1904437	BP	positive regulation of transferrin receptor binding	2	1	0.1830017955	1	HFE
GO:1990712	CC	HFE-transferrin receptor complex	2	1	0.1830017955	1	HFE
GO:0002820	BP	negative regulation of adaptive immune response	2	1	0.1832390555	1	HFE
GO:0002823	BP	negative regulation of adaptive immune response based on somatic recombination of immune receptors built from immunoglobulin superfamily domains	2	1	0.1832390555	1	HFE
GO:2000273	BP	positive regulation of signaling receptor activity	2	1	0.1833975726	1	HFE
GO:0042592	BP	homeostatic process	106	10	0.1837932212	1	NKX2-3,ESRRG,HFE,C1QTNF12,PTH1R,PRDM16,UCP1,CACNA1C,SLC2A10,SLC12A8
GO:0023052	BP	signaling	354	28	0.1840681959	1	COL1A2,CRIP1,ESRRG,SORCS3,CNRIP1,ADGRA2,IL17C,GRB7,HFE,HOXD3,RTN4RL2,ITGA5,KCNE1,C1QTNF12,RNF207,MSX1,OTX2,SHC3,PTH1R,SPTBN4,RPS6KA2,RTKN,PRDM16,CACNA1C,SLC2A10,TTBK1,CD247,NTN1
GO:0035256	MF	G protein-coupled glutamate receptor binding	2	1	0.1840895793	1	DNM3
GO:1901576	BP	organic substance biosynthetic process	335	27	0.184182418	1	DMRT2,RAI1,VAX1,NKX2-3,ESRRG,ALX3,GNMT,GRB7,HOXA6,HOXD3,HOXD4,C1QTNF12,LMX1A,MSX1,SIX6,OTX1,OTX2,PTH1R,PRDM13,PKNOX2,PRDM16,UCP1,SLC2A10,ZIC4,ZNF469,B3GNT9,NAPRT
GO:0044409	BP	entry into host	4	1	0.1845287934	1	ITGA5
GO:0046718	BP	viral entry into host cell	4	1	0.1845287934	1	ITGA5
GO:0005542	MF	folic acid binding	1	1	0.184549099	1	GNMT
GO:0016594	MF	glycine binding	1	1	0.184549099	1	GNMT
GO:0017174	MF	glycine N-methyltransferase activity	1	1	0.184549099	1	GNMT
GO:0046498	BP	S-adenosylhomocysteine metabolic process	1	1	0.184549099	1	GNMT
GO:1901052	BP	sarcosine metabolic process	1	1	0.184549099	1	GNMT
GO:0034056	MF	estrogen response element binding	2	1	0.1850950146	1	ESRRG
GO:0042446	BP	hormone biosynthetic process	2	1	0.1851347137	1	HFE
GO:0043266	BP	regulation of potassium ion transport	9	2	0.1853788314	1	KCNE1,RNF207
GO:0008190	MF	eukaryotic initiation factor 4E binding	1	1	0.1855609174	1	OTX2
GO:0043565	MF	sequence-specific DNA binding	167	16	0.185828957	1	DMRT2,VAX1,NKX2-3,ESRRG,ALX3,HOXA6,HOXD3,HOXD4,LMX1A,MSX1,SIX6,OTX1,OTX2,PKNOX2,PRDM16,ZIC4
GO:0002577	BP	regulation of antigen processing and presentation	2	1	0.1858391709	1	HFE
GO:0002583	BP	regulation of antigen processing and presentation of peptide antigen	2	1	0.1858391709	1	HFE
GO:0046636	BP	negative regulation of alpha-beta T cell activation	2	1	0.1865304644	1	HFE
GO:0019003	MF	GDP binding	3	1	0.1868238549	1	UCP1
GO:0086008	MF	voltage-gated potassium channel activity involved in cardiac muscle cell action potential repolarization	2	1	0.186917232	1	KCNE1
GO:1902282	MF	voltage-gated potassium channel activity involved in ventricular cardiac muscle cell action potential repolarization	2	1	0.186917232	1	KCNE1
GO:0086004	BP	regulation of cardiac muscle cell contraction	2	1	0.1876661409	1	CACNA1C
GO:0098901	BP	regulation of cardiac muscle cell action potential	2	1	0.1876661409	1	CACNA1C
GO:0098911	BP	regulation of ventricular cardiac muscle cell action potential	2	1	0.1876661409	1	CACNA1C
GO:1903115	BP	regulation of actin filament-based movement	2	1	0.1876661409	1	CACNA1C
GO:0035264	BP	multicellular organism growth	8	2	0.1876978983	1	RAI1,SPTBN4
GO:0030175	CC	filopodium	12	2	0.1877496578	1	SYNE2,ADGRA2
GO:0031345	BP	negative regulation of cell projection organization	21	3	0.1878972575	1	DNM3,RTN4RL2,NTN1
GO:0009653	BP	anatomical structure morphogenesis	258	22	0.1890318393	1	DMRT2,VAX1,COL1A2,CRIP1,NKX2-3,ALX3,ADGRA2,DNM3,HOXA6,HOXD3,HOXD4,ITGA5,RNF207,LMX1A,MSX1,SIX6,OTX1,OTX2,SPTBN4,CACNA1C,ACRBP,NTN1
GO:0014808	BP	release of sequestered calcium ion into cytosol by sarcoplasmic reticulum	2	1	0.1900076413	1	CACNA1C
GO:0070296	BP	sarcoplasmic reticulum calcium ion transport	2	1	0.1900076413	1	CACNA1C
GO:1903514	BP	release of sequestered calcium ion into cytosol by endoplasmic reticulum	2	1	0.1900076413	1	CACNA1C
GO:0098703	BP	calcium ion import across plasma membrane	2	1	0.1900474896	1	CACNA1C
GO:1902656	BP	calcium ion import into cytosol	2	1	0.1900474896	1	CACNA1C
GO:0035773	BP	insulin secretion involved in cellular response to glucose stimulus	3	1	0.1901238638	1	C1QTNF12
GO:0035774	BP	positive regulation of insulin secretion involved in cellular response to glucose stimulus	3	1	0.1901238638	1	C1QTNF12
GO:0061178	BP	regulation of insulin secretion involved in cellular response to glucose stimulus	3	1	0.1901238638	1	C1QTNF12
GO:0060255	BP	regulation of macromolecule metabolic process	391	31	0.1904633561	1	DMRT2,RAI1,VAX1,AGAP2,CRIP1,NKX2-3,ESRRG,ALX3,GRB7,HFE,HOXA6,HOXD3,HOXD4,ITGA5,RNF207,LMX1A,MIR199A2,MSX1,SIX6,OTX1,OTX2,SPTBN4,PRDM13,RPS6KA2,PKNOX2,PRDM16,UCP1,SLC2A10,ZIC4,ZNF469,TTBK1
GO:2000241	BP	regulation of reproductive process	14	2	0.190970107	1	MSX1,RPS6KA2
GO:0006929	BP	substrate-dependent cell migration	2	1	0.1910843713	1	NTN1
GO:0051785	BP	positive regulation of nuclear division	3	1	0.1915636475	1	MSX1
GO:0010522	BP	regulation of calcium ion transport into cytosol	2	1	0.1919794446	1	CACNA1C
GO:0051279	BP	regulation of release of sequestered calcium ion into cytosol	2	1	0.1919794446	1	CACNA1C
GO:0003272	BP	endocardial cushion formation	3	1	0.1933478971	1	MSX1
GO:0030017	CC	sarcomere	19	3	0.1940212033	1	SYNE2,KCNE1,CACNA1C
GO:0007416	BP	synapse assembly	13	2	0.1942915194	1	DNM3,NTN1
GO:0006884	BP	cell volume homeostasis	2	1	0.1942937958	1	SLC12A8
GO:2001022	BP	positive regulation of response to DNA damage stimulus	3	1	0.1944322527	1	MSX1
GO:0071560	BP	cellular response to transforming growth factor beta stimulus	27	3	0.1946844343	1	COL1A2,PRDM16,SLC2A10
GO:1902547	BP	regulation of cellular response to vascular endothelial growth factor stimulus	5	1	0.1954903974	1	ADGRA2
GO:0035878	BP	nail development	3	1	0.1955850747	1	MSX1
GO:0000978	MF	RNA polymerase II cis-regulatory region sequence-specific DNA binding	133	13	0.1964636642	1	DMRT2,VAX1,NKX2-3,ESRRG,HOXA6,HOXD3,HOXD4,SIX6,OTX1,OTX2,PKNOX2,PRDM16,ZIC4
GO:0001774	BP	microglial cell activation	3	1	0.1966697738	1	TTBK1
GO:0061900	BP	glial cell activation	3	1	0.1966697738	1	TTBK1
GO:0070839	BP	metal ion export	2	1	0.1968588912	1	KCNE1
GO:0097623	BP	potassium ion export across plasma membrane	2	1	0.1968588912	1	KCNE1
GO:0007411	BP	axon guidance	29	4	0.1970996814	1	VAX1,LMX1A,OTX2,NTN1
GO:0097485	BP	neuron projection guidance	29	4	0.1970996814	1	VAX1,LMX1A,OTX2,NTN1
GO:0150077	BP	regulation of neuroinflammatory response	3	1	0.1971493832	1	TTBK1
GO:0040015	BP	negative regulation of multicellular organism growth	2	1	0.1975770268	1	RAI1
GO:0061180	BP	mammary gland epithelium development	12	2	0.1976832873	1	MSX1,NTN1
GO:0030198	BP	extracellular matrix organization	27	3	0.1980083863	1	COL1A2,SLC2A10,ZNF469
GO:0043062	BP	extracellular structure organization	27	3	0.1980083863	1	COL1A2,SLC2A10,ZNF469
GO:0045229	BP	external encapsulating structure organization	27	3	0.1980083863	1	COL1A2,SLC2A10,ZNF469
GO:0032259	BP	methylation	20	3	0.1980392884	1	GNMT,PRDM13,PRDM16
GO:0048471	CC	perinuclear region of cytoplasm	43	5	0.1980929784	1	DNM3,HFE,RNF207,SLC2A10,TTBK1
GO:0001558	BP	regulation of cell growth	22	3	0.1991273069	1	LMX1A,MSX1,NTN1
GO:0072524	BP	pyridine-containing compound metabolic process	4	1	0.1992836495	1	NAPRT
GO:0072525	BP	pyridine-containing compound biosynthetic process	4	1	0.1992836495	1	NAPRT
GO:0051154	BP	negative regulation of striated muscle cell differentiation	3	1	0.2006090352	1	MSX1
GO:0061647	BP	histone H3-K9 modification	3	1	0.2006813887	1	PRDM16
GO:0048156	MF	tau protein binding	3	1	0.2012403246	1	TTBK1
GO:1901018	BP	positive regulation of potassium ion transmembrane transporter activity	2	1	0.2012688923	1	RNF207
GO:1903818	BP	positive regulation of voltage-gated potassium channel activity	2	1	0.2012688923	1	RNF207
GO:0018193	BP	peptidyl-amino acid modification	50	5	0.2012878482	1	ITGA5,SPTBN4,RPS6KA2,PRDM16,TTBK1
GO:0014704	CC	intercalated disc	2	1	0.2018863005	1	SPTBN4
GO:0002793	BP	positive regulation of peptide secretion	13	2	0.2019451584	1	HFE,C1QTNF12
GO:0090277	BP	positive regulation of peptide hormone secretion	13	2	0.2019451584	1	HFE,C1QTNF12
GO:0005826	CC	actomyosin contractile ring	2	1	0.2022948579	1	RTKN
GO:0070938	CC	contractile ring	2	1	0.2022948579	1	RTKN
GO:0048537	BP	mucosa-associated lymphoid tissue development	3	1	0.2028521832	1	NKX2-3
GO:0048541	BP	Peyer's patch development	3	1	0.2028521832	1	NKX2-3
GO:0003690	MF	double-stranded DNA binding	171	16	0.2029427891	1	DMRT2,VAX1,NKX2-3,ESRRG,ALX3,HOXA6,HOXD3,HOXD4,LMX1A,MSX1,SIX6,OTX1,OTX2,PKNOX2,PRDM16,ZIC4
GO:0007417	BP	central nervous system development	111	11	0.2038021935	1	VAX1,SYNE2,ADGRA2,LMX1A,MSX1,OTX1,OTX2,SHC3,SPTBN4,ZIC4,TTBK1
GO:0007628	BP	adult walking behavior	2	1	0.2042137311	1	SPTBN4
GO:0090659	BP	walking behavior	2	1	0.2042137311	1	SPTBN4
GO:2000113	BP	negative regulation of cellular macromolecule biosynthetic process	11	2	0.2043914501	1	GRB7,SLC2A10
GO:0071559	BP	response to transforming growth factor beta	28	3	0.2048894037	1	COL1A2,PRDM16,SLC2A10
GO:0044325	MF	transmembrane transporter binding	7	2	0.2050478174	1	KCNE1,RNF207
GO:0014002	BP	astrocyte development	3	1	0.2051689719	1	TTBK1
GO:0045171	CC	intercellular bridge	4	1	0.2052020522	1	PKNOX2
GO:0007131	BP	reciprocal meiotic recombination	2	1	0.2059844748	1	REC8
GO:0035825	BP	homologous recombination	2	1	0.2059844748	1	REC8
GO:0140527	BP	reciprocal homologous recombination	2	1	0.2059844748	1	REC8
GO:0050919	BP	negative chemotaxis	3	1	0.2060428384	1	NTN1
GO:0008188	MF	neuropeptide receptor activity	4	1	0.2062442002	1	SORCS3
GO:0048535	BP	lymph node development	2	1	0.2062886992	1	NKX2-3
GO:0005044	MF	scavenger receptor activity	2	1	0.2064314912	1	SCARF2
GO:0038024	MF	cargo receptor activity	2	1	0.2064314912	1	SCARF2
GO:0070887	BP	cellular response to chemical stimulus	184	15	0.2065021449	1	COL1A2,CRIP1,ESRRG,ADGRA2,HFE,ITGA5,KCNE1,C1QTNF12,MSX1,OTX2,RPS6KA2,PRDM16,UCP1,SLC2A10,NTN1
GO:0008093	MF	cytoskeletal anchor activity	2	1	0.2066134506	1	SPTBN4
GO:0042551	BP	neuron maturation	2	1	0.206822998	1	SPTBN4
GO:0005795	CC	Golgi stack	5	1	0.206944018	1	GOLGA2P5
GO:0005504	MF	fatty acid binding	4	1	0.2076257626	1	UCP1
GO:0007406	BP	negative regulation of neuroblast proliferation	2	1	0.2076294072	1	VAX1
GO:0031406	MF	carboxylic acid binding	10	2	0.2085864689	1	GNMT,UCP1
GO:0043094	BP	cellular metabolic compound salvage	2	1	0.2093435094	1	NAPRT
GO:0043173	BP	nucleotide salvage	2	1	0.2093435094	1	NAPRT
GO:0006935	BP	chemotaxis	46	5	0.2095941647	1	VAX1,ADGRA2,LMX1A,OTX2,NTN1
GO:0042330	BP	taxis	46	5	0.2095941647	1	VAX1,ADGRA2,LMX1A,OTX2,NTN1
GO:0023035	BP	CD40 signaling pathway	3	1	0.2099557985	1	ITGA5
GO:0006811	BP	ion transport	87	9	0.21007118	1	HFE,KCNE1,RNF207,SPTBN4,UCP1,CACNA1C,SLC2A10,SLC12A8,SLC16A5
GO:0044782	BP	cilium organization	17	2	0.2101650562	1	SYNE2,TMEM216
GO:0060271	BP	cilium assembly	17	2	0.2101650562	1	SYNE2,TMEM216
GO:0140694	BP	non-membrane-bounded organelle assembly	12	2	0.2104426264	1	GRB7,GOLGA2P5
GO:0030335	BP	positive regulation of cell migration	39	4	0.210460644	1	SYNE2,ADGRA2,GRB7,ITGA5
GO:0043228	CC	non-membrane-bounded organelle	334	27	0.2105471969	1	DMRT2,VAX1,CFAP251,NKX2-3,ESRRG,SYNE2,ALX3,DNM3,GRB7,HOXA6,HOXD3,HOXD4,KCNE1,LMX1A,MSX1,SIX6,OTX1,OTX2,VILL,TMEM216,SPTBN4,RPS6KA2,RTKN,PKNOX2,CACNA1C,TTBK1,REC8
GO:0043232	CC	intracellular non-membrane-bounded organelle	334	27	0.2105471969	1	DMRT2,VAX1,CFAP251,NKX2-3,ESRRG,SYNE2,ALX3,DNM3,GRB7,HOXA6,HOXD3,HOXD4,KCNE1,LMX1A,MSX1,SIX6,OTX1,OTX2,VILL,TMEM216,SPTBN4,RPS6KA2,RTKN,PKNOX2,CACNA1C,TTBK1,REC8
GO:0031281	BP	positive regulation of cyclase activity	2	1	0.2112333248	1	CACNA1C
GO:0045762	BP	positive regulation of adenylate cyclase activity	2	1	0.2112333248	1	CACNA1C
GO:0051349	BP	positive regulation of lyase activity	2	1	0.2112333248	1	CACNA1C
GO:0043083	CC	synaptic cleft	3	1	0.2116783869	1	DNM3
GO:0015144	MF	carbohydrate transmembrane transporter activity	2	1	0.2118624129	1	SLC2A10
GO:0030865	BP	cortical cytoskeleton organization	2	1	0.2121700199	1	RTKN
GO:0016571	BP	histone methylation	12	2	0.2122572157	1	PRDM13,PRDM16
GO:0008305	CC	integrin complex	5	1	0.2126912495	1	ITGA5
GO:0098636	CC	protein complex involved in cell adhesion	5	1	0.2126912495	1	ITGA5
GO:0008630	BP	intrinsic apoptotic signaling pathway in response to DNA damage	4	1	0.2130114123	1	CRIP1
GO:0009893	BP	positive regulation of metabolic process	246	20	0.2132846792	1	DMRT2,RAI1,AGAP2,NKX2-3,ESRRG,HFE,HOXD3,HOXD4,ITGA5,RNF207,LMX1A,MSX1,OTX1,OTX2,PTH1R,RPS6KA2,PRDM16,UCP1,SLC2A10,TTBK1
GO:0043552	BP	positive regulation of phosphatidylinositol 3-kinase activity	3	1	0.2139074593	1	AGAP2
GO:0090218	BP	positive regulation of lipid kinase activity	3	1	0.2139074593	1	AGAP2
GO:0016021	CC	integral component of membrane	238	17	0.2141612574	1	CFAP95,SORCS3,SYNE2,ADGRA2,HFE,ITGA5,KCNE1,TMEM216,PTH1R,UCP1,CACNA1C,SLC2A10,SLC12A8,B3GNT9,SCARF2,SLC16A5,CD247
GO:0009743	BP	response to carbohydrate	15	2	0.2142657304	1	C1QTNF12,RPS6KA2
GO:0040008	BP	regulation of growth	40	5	0.2145612451	1	RAI1,LMX1A,MSX1,SPTBN4,NTN1
GO:1900122	BP	positive regulation of receptor binding	3	1	0.2148057205	1	HFE
GO:0099634	CC	postsynaptic specialization membrane	9	2	0.2148290145	1	SORCS3,CACNA1C
GO:0046631	BP	alpha-beta T cell activation	11	2	0.2153586615	1	NKX2-3,HFE
GO:0009116	BP	nucleoside metabolic process	2	1	0.2155272361	1	GNMT
GO:0009119	BP	ribonucleoside metabolic process	2	1	0.2155272361	1	GNMT
GO:0042278	BP	purine nucleoside metabolic process	2	1	0.2155272361	1	GNMT
GO:0046128	BP	purine ribonucleoside metabolic process	2	1	0.2155272361	1	GNMT
GO:1901657	BP	glycosyl compound metabolic process	2	1	0.2155272361	1	GNMT
GO:0052126	BP	movement in host environment	5	1	0.215596681	1	ITGA5
GO:0042471	BP	ear morphogenesis	22	3	0.2156013892	1	MSX1,OTX1,NTN1
GO:0043392	BP	negative regulation of DNA binding	4	1	0.2157074445	1	MSX1
GO:0046500	BP	S-adenosylmethionine metabolic process	2	1	0.2157891791	1	GNMT
GO:0006555	BP	methionine metabolic process	2	1	0.2161620932	1	GNMT
GO:0009066	BP	aspartate family amino acid metabolic process	2	1	0.2161620932	1	GNMT
GO:0031369	MF	translation initiation factor binding	2	1	0.2165936052	1	OTX2
GO:0046887	BP	positive regulation of hormone secretion	14	2	0.2166048149	1	HFE,C1QTNF12
GO:0002704	BP	negative regulation of leukocyte mediated immunity	3	1	0.217074541	1	HFE
GO:0002707	BP	negative regulation of lymphocyte mediated immunity	3	1	0.217074541	1	HFE
GO:0008022	MF	protein C-terminus binding	6	1	0.2173134093	1	CNRIP1
GO:0044249	BP	cellular biosynthetic process	330	26	0.2181272385	1	DMRT2,RAI1,VAX1,NKX2-3,ESRRG,ALX3,GRB7,HOXA6,HOXD3,HOXD4,C1QTNF12,LMX1A,MSX1,SIX6,OTX1,OTX2,PTH1R,PRDM13,PKNOX2,PRDM16,UCP1,SLC2A10,ZIC4,ZNF469,B3GNT9,NAPRT
GO:0060392	BP	negative regulation of SMAD protein signal transduction	2	1	0.2183590526	1	SLC2A10
GO:0002312	BP	B cell activation involved in immune response	4	1	0.2185198387	1	NKX2-3
GO:0065007	BP	biological regulation	693	50	0.2187639882	1	DMRT2,RAI1,VAX1,AGAP2,COL1A2,CRIP1,NKX2-3,ESRRG,SORCS3,SYNE2,ALX3,CNRIP1,ADGRA2,DNM3,IL17C,GNMT,GRB7,HFE,HOXA6,HOXD3,HOXD4,RTN4RL2,ITGA5,KCNE1,C1QTNF12,RNF207,LMX1A,MIR199A2,MSX1,SIX6,OTX1,OTX2,VILL,SHC3,PTH1R,SPTBN4,PRDM13,RPS6KA2,RTKN,PKNOX2,PRDM16,UCP1,CACNA1C,SLC2A10,ZIC4,SLC12A8,ZNF469,TTBK1,CD247,NTN1
GO:0140115	BP	export across plasma membrane	3	1	0.2192389729	1	KCNE1
GO:0043204	CC	perikaryon	14	2	0.2199738345	1	RTN4RL2,CACNA1C
GO:0036037	BP	CD8-positive, alpha-beta T cell activation	3	1	0.2202316218	1	HFE
GO:2001185	BP	regulation of CD8-positive, alpha-beta T cell activation	3	1	0.2202316218	1	HFE
GO:0007064	BP	mitotic sister chromatid cohesion	2	1	0.2204594604	1	REC8
GO:0051171	BP	regulation of nitrogen compound metabolic process	354	28	0.2207166838	1	DMRT2,RAI1,VAX1,AGAP2,NKX2-3,ESRRG,ALX3,GRB7,HFE,HOXA6,HOXD3,HOXD4,ITGA5,LMX1A,MSX1,SIX6,OTX1,OTX2,SPTBN4,PRDM13,RPS6KA2,PKNOX2,PRDM16,UCP1,SLC2A10,ZIC4,ZNF469,TTBK1
GO:0016528	CC	sarcoplasm	6	1	0.2219040329	1	SYNE2
GO:0016529	CC	sarcoplasmic reticulum	6	1	0.2219040329	1	SYNE2
GO:0061448	BP	connective tissue development	33	4	0.2227321647	1	CRIP1,HOXD3,MSX1,PTH1R
GO:0051208	BP	sequestering of calcium ion	3	1	0.2228848316	1	CACNA1C
GO:0051209	BP	release of sequestered calcium ion into cytosol	3	1	0.2228848316	1	CACNA1C
GO:0051282	BP	regulation of sequestering of calcium ion	3	1	0.2228848316	1	CACNA1C
GO:0051283	BP	negative regulation of sequestering of calcium ion	3	1	0.2228848316	1	CACNA1C
GO:1902253	BP	regulation of intrinsic apoptotic signaling pathway by p53 class mediator	4	1	0.223594569	1	MSX1
GO:0032502	BP	developmental process	452	35	0.223690164	1	DMRT2,RAI1,VAX1,COL1A2,CRIP1,NKX2-3,SYNE2,ALX3,ADGRA2,DNM3,HOXA6,HOXD3,HOXD4,RTN4RL2,ITGA5,RNF207,LMX1A,MSX1,SIX6,OTX1,OTX2,SHC3,PTH1R,SPTBN4,PRDM13,RPS6KA2,PRDM16,UCP1,CACNA1C,SLC2A10,ZIC4,ACRBP,TTBK1,NTN1,REC8
GO:0070613	BP	regulation of protein processing	6	1	0.2242245635	1	RPS6KA2
GO:1903317	BP	regulation of protein maturation	6	1	0.2242245635	1	RPS6KA2
GO:0030001	BP	metal ion transport	50	6	0.224253757	1	HFE,KCNE1,RNF207,SPTBN4,CACNA1C,SLC12A8
GO:1902017	BP	regulation of cilium assembly	6	1	0.2246144995	1	SYNE2
GO:2001258	BP	negative regulation of cation channel activity	3	1	0.2249428026	1	KCNE1
GO:0030016	CC	myofibril	22	3	0.2257145856	1	SYNE2,KCNE1,CACNA1C
GO:0046658	CC	anchored component of plasma membrane	5	1	0.225817621	1	RTN4RL2
GO:1901798	BP	positive regulation of signal transduction by p53 class mediator	4	1	0.2265628969	1	MSX1
GO:0048667	BP	cell morphogenesis involved in neuron differentiation	55	6	0.2268331046	1	VAX1,DNM3,LMX1A,OTX2,SPTBN4,NTN1
GO:0010256	BP	endomembrane system organization	17	2	0.2270356524	1	GOLGA2P5,ACRBP
GO:0006479	BP	protein methylation	13	2	0.2271279872	1	PRDM13,PRDM16
GO:0008213	BP	protein alkylation	13	2	0.2271279872	1	PRDM13,PRDM16
GO:0043030	BP	regulation of macrophage activation	4	1	0.2273461956	1	TTBK1
GO:0043032	BP	positive regulation of macrophage activation	4	1	0.2273461956	1	TTBK1
GO:0030424	CC	axon	39	4	0.2275846162	1	DNM3,RTN4RL2,OTX2,SPTBN4
GO:0032387	BP	negative regulation of intracellular transport	3	1	0.2280392942	1	KCNE1
GO:0030166	BP	proteoglycan biosynthetic process	4	1	0.2280699868	1	SLC2A10
GO:0008347	BP	glial cell migration	6	1	0.2292153466	1	SYNE2
GO:0050821	BP	protein stabilization	4	1	0.2295956755	1	MSX1
GO:2001257	BP	regulation of cation channel activity	11	2	0.2301739698	1	KCNE1,RNF207
GO:0048519	BP	negative regulation of biological process	335	26	0.2301866074	1	RAI1,VAX1,AGAP2,SORCS3,ADGRA2,DNM3,GRB7,HFE,RTN4RL2,ITGA5,KCNE1,C1QTNF12,LMX1A,MIR199A2,MSX1,VILL,PTH1R,SPTBN4,PRDM13,RPS6KA2,PRDM16,CACNA1C,SLC2A10,ZNF469,TTBK1,NTN1
GO:0043194	CC	axon initial segment	3	1	0.2302235237	1	SPTBN4
GO:0007264	BP	small GTPase mediated signal transduction	25	3	0.2308030924	1	COL1A2,RTKN,NTN1
GO:0006974	BP	cellular response to DNA damage stimulus	23	3	0.2317217045	1	CRIP1,MSX1,REC8
GO:0007030	BP	Golgi organization	4	1	0.2320199542	1	GOLGA2P5
GO:0044291	CC	cell-cell contact zone	3	1	0.2322989842	1	SPTBN4
GO:0002020	MF	protease binding	6	1	0.2324430715	1	COL1A2
GO:0007018	BP	microtubule-based movement	18	2	0.2336635792	1	CFAP251,SYNE2
GO:0007635	BP	chemosensory behavior	2	1	0.233936848	1	LMX1A
GO:0042048	BP	olfactory behavior	2	1	0.233936848	1	LMX1A
GO:0030512	BP	negative regulation of transforming growth factor beta receptor signaling pathway	13	2	0.2344423761	1	PRDM16,SLC2A10
GO:0022402	BP	cell cycle process	51	5	0.2348442506	1	MSX1,GOLGA2P5,RPS6KA2,RTKN,REC8
GO:0021952	BP	central nervous system projection neuron axonogenesis	3	1	0.2348478332	1	SPTBN4
GO:0008331	MF	high voltage-gated calcium channel activity	2	1	0.2350029832	1	CACNA1C
GO:0086007	MF	voltage-gated calcium channel activity involved in cardiac muscle cell action potential	2	1	0.2350029832	1	CACNA1C
GO:0086012	BP	membrane depolarization during cardiac muscle cell action potential	2	1	0.2350029832	1	CACNA1C
GO:0086016	BP	AV node cell action potential	2	1	0.2350029832	1	CACNA1C
GO:0086027	BP	AV node cell to bundle of His cell signaling	2	1	0.2350029832	1	CACNA1C
GO:0086045	BP	membrane depolarization during AV node cell action potential	2	1	0.2350029832	1	CACNA1C
GO:0086056	MF	voltage-gated calcium channel activity involved in AV node cell action potential	2	1	0.2350029832	1	CACNA1C
GO:0086067	BP	AV node cell to bundle of His cell communication	2	1	0.2350029832	1	CACNA1C
GO:0098912	BP	membrane depolarization during atrial cardiac muscle cell action potential	2	1	0.2350029832	1	CACNA1C
GO:1990454	CC	L-type voltage-gated calcium channel complex	2	1	0.2350029832	1	CACNA1C
GO:0045211	CC	postsynaptic membrane	20	3	0.2351036542	1	SORCS3,DNM3,CACNA1C
GO:0060603	BP	mammary gland duct morphogenesis	4	1	0.2355334334	1	NTN1
GO:0030949	BP	positive regulation of vascular endothelial growth factor receptor signaling pathway	3	1	0.2357262806	1	ITGA5
GO:0007389	BP	pattern specification process	82	9	0.2360543751	1	DMRT2,ALX3,HOXA6,HOXD3,HOXD4,RNF207,MSX1,OTX1,OTX2
GO:0006937	BP	regulation of muscle contraction	12	2	0.2363640598	1	RNF207,CACNA1C
GO:0030507	MF	spectrin binding	3	1	0.2366327427	1	SPTBN4
GO:0034644	BP	cellular response to UV	4	1	0.2370014821	1	CRIP1
GO:0045454	BP	cell redox homeostasis	2	1	0.2371767365	1	SLC2A10
GO:0007200	BP	phospholipase C-activating G protein-coupled receptor signaling pathway	4	1	0.2374167705	1	PTH1R
GO:0043292	CC	contractile fiber	23	3	0.2378339886	1	SYNE2,KCNE1,CACNA1C
GO:0110053	BP	regulation of actin filament organization	13	2	0.2378463471	1	VILL,SPTBN4
GO:0032958	BP	inositol phosphate biosynthetic process	2	1	0.2383759861	1	PTH1R
GO:0048854	BP	brain morphogenesis	4	1	0.2384843581	1	OTX1
GO:0033270	CC	paranode region of axon	2	1	0.2388958372	1	SPTBN4
GO:0033627	BP	cell adhesion mediated by integrin	6	1	0.2393091925	1	ITGA5
GO:0006996	BP	organelle organization	156	13	0.2394286737	1	AGAP2,SYNE2,GRB7,MSX1,VILL,TMEM216,GOLGA2P5,SPTBN4,RPS6KA2,RTKN,PRDM16,ACRBP,REC8
GO:0005766	CC	primary lysosome	7	1	0.240287242	1	NAPRT
GO:0042582	CC	azurophil granule	7	1	0.240287242	1	NAPRT
GO:0045773	BP	positive regulation of axon extension	3	1	0.2408444806	1	NTN1
GO:0005496	MF	steroid binding	2	1	0.2411338352	1	ESRRG
GO:0022603	BP	regulation of anatomical structure morphogenesis	86	8	0.2411405754	1	DMRT2,ADGRA2,DNM3,ITGA5,RNF207,MSX1,OTX2,NTN1
GO:0051649	BP	establishment of localization in cell	81	8	0.2411420638	1	AGAP2,SYNE2,DNM3,HFE,KCNE1,C1QTNF12,CACNA1C,NTN1
GO:0098797	CC	plasma membrane protein complex	49	5	0.241594139	1	HFE,ITGA5,KCNE1,CACNA1C,CD247
GO:1900452	BP	regulation of long-term synaptic depression	3	1	0.2431170024	1	SORCS3
GO:0051259	BP	protein complex oligomerization	17	2	0.243826613	1	COL1A2,GNMT
GO:0061312	BP	BMP signaling pathway involved in heart development	2	1	0.2445404153	1	MSX1
GO:0010033	BP	response to organic substance	178	14	0.2451139264	1	COL1A2,CRIP1,ESRRG,ADGRA2,HFE,ITGA5,KCNE1,C1QTNF12,MSX1,OTX2,RPS6KA2,PRDM16,UCP1,SLC2A10
GO:0060491	BP	regulation of cell projection assembly	16	2	0.2460843729	1	SYNE2,DNM3
GO:0120032	BP	regulation of plasma membrane bounded cell projection assembly	16	2	0.2460843729	1	SYNE2,DNM3
GO:0000096	BP	sulfur amino acid metabolic process	3	1	0.2461557646	1	GNMT
GO:0006730	BP	one-carbon metabolic process	3	1	0.2463945745	1	GNMT
GO:0044283	BP	small molecule biosynthetic process	30	3	0.2464010424	1	GNMT,C1QTNF12,PTH1R
GO:0032435	BP	negative regulation of proteasomal ubiquitin-dependent protein catabolic process	2	1	0.2475246621	1	HFE
GO:1901799	BP	negative regulation of proteasomal protein catabolic process	2	1	0.2475246621	1	HFE
GO:0072384	BP	organelle transport along microtubule	4	1	0.2484685533	1	SYNE2
GO:0048856	BP	anatomical structure development	426	33	0.2484868379	1	DMRT2,RAI1,VAX1,COL1A2,CRIP1,NKX2-3,SYNE2,ALX3,ADGRA2,DNM3,HOXA6,HOXD3,HOXD4,RTN4RL2,ITGA5,RNF207,LMX1A,MSX1,SIX6,OTX1,OTX2,SHC3,PTH1R,SPTBN4,PRDM13,RPS6KA2,CACNA1C,SLC2A10,ZIC4,ACRBP,TTBK1,NTN1,REC8
GO:0001673	CC	male germ cell nucleus	2	1	0.2487031895	1	REC8
GO:0043457	BP	regulation of cellular respiration	3	1	0.2498458062	1	PRDM16
GO:0021762	BP	substantia nigra development	4	1	0.2502702028	1	TTBK1
GO:0030308	BP	negative regulation of cell growth	15	2	0.2503831378	1	MSX1,NTN1
GO:0005977	BP	glycogen metabolic process	3	1	0.2504386185	1	GNMT
GO:0006073	BP	cellular glucan metabolic process	3	1	0.2504386185	1	GNMT
GO:0044042	BP	glucan metabolic process	3	1	0.2504386185	1	GNMT
GO:0044092	BP	negative regulation of molecular function	62	6	0.2507948199	1	CNRIP1,HFE,KCNE1,MSX1,RTKN,TTBK1
GO:0005856	CC	cytoskeleton	120	10	0.2512150957	1	CFAP251,SYNE2,DNM3,VILL,TMEM216,SPTBN4,RPS6KA2,RTKN,PKNOX2,TTBK1
GO:0030881	MF	beta-2-microglobulin binding	4	1	0.2519820062	1	HFE
GO:0016278	MF	lysine N-methyltransferase activity	2	1	0.2531538554	1	PRDM16
GO:0016279	MF	protein-lysine N-methyltransferase activity	2	1	0.2531538554	1	PRDM16
GO:0051656	BP	establishment of organelle localization	14	2	0.2535451431	1	SYNE2,NTN1
GO:0033564	BP	anterior/posterior axon guidance	2	1	0.2543107383	1	NTN1
GO:0071281	BP	cellular response to iron ion	3	1	0.2551778781	1	HFE
GO:0007409	BP	axonogenesis	43	5	0.2554463304	1	VAX1,LMX1A,OTX2,SPTBN4,NTN1
GO:0032413	BP	negative regulation of ion transmembrane transporter activity	4	1	0.2554866259	1	KCNE1
GO:0086014	BP	atrial cardiac muscle cell action potential	3	1	0.2559730934	1	CACNA1C
GO:0086026	BP	atrial cardiac muscle cell to AV node cell signaling	3	1	0.2559730934	1	CACNA1C
GO:0086066	BP	atrial cardiac muscle cell to AV node cell communication	3	1	0.2559730934	1	CACNA1C
GO:0051239	BP	regulation of multicellular organismal process	209	17	0.2564781225	1	DMRT2,RAI1,VAX1,ESRRG,ADGRA2,HFE,ITGA5,KCNE1,RNF207,OTX2,SPTBN4,PRDM16,UCP1,CACNA1C,SLC2A10,TTBK1,NTN1
GO:0071542	BP	dopaminergic neuron differentiation	11	2	0.2564842123	1	LMX1A,OTX2
GO:0051491	BP	positive regulation of filopodium assembly	2	1	0.2567462516	1	DNM3
GO:0042116	BP	macrophage activation	5	1	0.2570068737	1	TTBK1
GO:0030282	BP	bone mineralization	13	2	0.2576683946	1	COL1A2,PTH1R
GO:0010467	BP	gene expression	364	28	0.2580602293	1	DMRT2,RAI1,VAX1,CRIP1,NKX2-3,ESRRG,ALX3,GRB7,HFE,HOXA6,HOXD3,HOXD4,RNF207,LMX1A,MIR199A2,MSX1,SIX6,OTX1,OTX2,PRDM13,RPS6KA2,PKNOX2,PRDM16,UCP1,SLC2A10,ZIC4,ZNF469,TTBK1
GO:0005179	MF	hormone activity	5	1	0.2582109823	1	C1QTNF12
GO:0000724	BP	double-strand break repair via homologous recombination	4	1	0.2607287001	1	REC8
GO:0000725	BP	recombinational repair	4	1	0.2607287001	1	REC8
GO:0006879	BP	cellular iron ion homeostasis	4	1	0.260822477	1	HFE
GO:0045453	BP	bone resorption	5	1	0.260832394	1	PTH1R
GO:0007129	BP	homologous chromosome pairing at meiosis	3	1	0.2612605515	1	REC8
GO:0045132	BP	meiotic chromosome segregation	3	1	0.2612605515	1	REC8
GO:0045143	BP	homologous chromosome segregation	3	1	0.2612605515	1	REC8
GO:0070192	BP	chromosome organization involved in meiotic cell cycle	3	1	0.2612605515	1	REC8
GO:0030947	BP	regulation of vascular endothelial growth factor receptor signaling pathway	4	1	0.2615204246	1	ITGA5
GO:0002076	BP	osteoblast development	3	1	0.2619195719	1	PTH1R
GO:0009100	BP	glycoprotein metabolic process	21	2	0.2619361844	1	SLC2A10,B3GNT9
GO:0030225	BP	macrophage differentiation	3	1	0.2620775585	1	NKX2-3
GO:0002039	MF	p53 binding	5	1	0.2631576304	1	MSX1
GO:0007154	BP	cell communication	358	27	0.264088313	1	COL1A2,CRIP1,ESRRG,SORCS3,CNRIP1,ADGRA2,IL17C,GRB7,HFE,HOXD3,RTN4RL2,ITGA5,C1QTNF12,RNF207,MSX1,OTX2,SHC3,PTH1R,SPTBN4,RPS6KA2,RTKN,PRDM16,CACNA1C,SLC2A10,TTBK1,CD247,NTN1
GO:0032922	BP	circadian regulation of gene expression	3	1	0.2644379552	1	RAI1
GO:0046173	BP	polyol biosynthetic process	3	1	0.2644655064	1	PTH1R
GO:0098590	CC	plasma membrane region	69	7	0.2644951546	1	SORCS3,SYNE2,DNM3,ITGA5,KCNE1,PTH1R,CACNA1C
GO:0050728	BP	negative regulation of inflammatory response	4	1	0.2644961754	1	C1QTNF12
GO:0061577	BP	calcium ion transmembrane transport via high voltage-gated calcium channel	3	1	0.2650822558	1	CACNA1C
GO:0017015	BP	regulation of transforming growth factor beta receptor signaling pathway	15	2	0.2652394109	1	PRDM16,SLC2A10
GO:0005102	MF	signaling receptor binding	90	7	0.2655028569	1	CNRIP1,DNM3,IL17C,HFE,ITGA5,C1QTNF12,SHC3
GO:0009887	BP	animal organ morphogenesis	130	12	0.2659868549	1	COL1A2,CRIP1,NKX2-3,ALX3,HOXA6,HOXD3,HOXD4,RNF207,MSX1,SIX6,OTX1,NTN1
GO:0034220	BP	ion transmembrane transport	67	7	0.2660527748	1	HFE,KCNE1,RNF207,UCP1,CACNA1C,SLC2A10,SLC12A8
GO:0021955	BP	central nervous system neuron axonogenesis	4	1	0.2664830301	1	SPTBN4
GO:0007141	BP	male meiosis I	3	1	0.2673410624	1	REC8
GO:0045926	BP	negative regulation of growth	23	3	0.2673976163	1	RAI1,MSX1,NTN1
GO:0048639	BP	positive regulation of developmental growth	10	2	0.2674185715	1	SPTBN4,NTN1
GO:0086010	BP	membrane depolarization during action potential	3	1	0.2683632998	1	CACNA1C
GO:0043009	BP	chordate embryonic development	78	8	0.2686149451	1	DMRT2,ALX3,HOXA6,HOXD3,HOXD4,MSX1,PTH1R,SLC2A10
GO:0001776	BP	leukocyte homeostasis	3	1	0.2687665178	1	NKX2-3
GO:0031253	CC	cell projection membrane	17	2	0.2689517411	1	SYNE2,ITGA5
GO:0014069	CC	postsynaptic density	25	3	0.2689663935	1	SORCS3,DNM3,CACNA1C
GO:0032279	CC	asymmetric synapse	25	3	0.2689663935	1	SORCS3,DNM3,CACNA1C
GO:0033293	MF	monocarboxylic acid binding	6	1	0.2693142829	1	UCP1
GO:0010556	BP	regulation of macromolecule biosynthetic process	272	22	0.2694226036	1	DMRT2,RAI1,VAX1,NKX2-3,ESRRG,ALX3,GRB7,HOXA6,HOXD3,HOXD4,LMX1A,MSX1,SIX6,OTX1,OTX2,PRDM13,PKNOX2,PRDM16,UCP1,SLC2A10,ZIC4,ZNF469
GO:0070828	BP	heterochromatin organization	4	1	0.2697309869	1	PRDM16
GO:0070851	MF	growth factor receptor binding	7	1	0.26985428	1	ITGA5
GO:0009059	BP	macromolecule biosynthetic process	293	23	0.2709244351	1	DMRT2,RAI1,VAX1,NKX2-3,ESRRG,ALX3,GRB7,HOXA6,HOXD3,HOXD4,LMX1A,MSX1,SIX6,OTX1,OTX2,PRDM13,PKNOX2,PRDM16,UCP1,SLC2A10,ZIC4,ZNF469,B3GNT9
GO:0015718	BP	monocarboxylic acid transport	7	1	0.2710116366	1	SLC16A5
GO:0006006	BP	glucose metabolic process	11	2	0.2712831791	1	GNMT,C1QTNF12
GO:0043647	BP	inositol phosphate metabolic process	3	1	0.2713057954	1	PTH1R
GO:0032984	BP	protein-containing complex disassembly	16	2	0.2730240403	1	VILL,SPTBN4
GO:0140110	MF	transcription regulator activity	180	16	0.2730797238	1	DMRT2,VAX1,NKX2-3,ESRRG,ALX3,HOXA6,HOXD3,HOXD4,LMX1A,MSX1,SIX6,OTX1,OTX2,PKNOX2,PRDM16,ZIC4
GO:0003073	BP	regulation of systemic arterial blood pressure	5	1	0.2734471228	1	RPS6KA2
GO:0090257	BP	regulation of muscle system process	15	2	0.2738913237	1	RNF207,CACNA1C
GO:0051897	BP	positive regulation of protein kinase B signaling	8	1	0.2741018654	1	C1QTNF12
GO:0060292	BP	long-term synaptic depression	4	1	0.274381889	1	SORCS3
GO:0090009	BP	primitive streak formation	3	1	0.2746072602	1	OTX2
GO:0004888	MF	transmembrane signaling receptor activity	44	4	0.2747564779	1	SORCS3,ADGRA2,PTH1R,CD247
GO:0008361	BP	regulation of cell size	13	2	0.2751747476	1	SLC12A8,NTN1
GO:0005583	CC	fibrillar collagen trimer	5	1	0.2753040529	1	COL1A2
GO:0098643	CC	banded collagen fibril	5	1	0.2753040529	1	COL1A2
GO:0030317	BP	flagellated sperm motility	8	1	0.2754751564	1	CFAP251
GO:0060294	BP	cilium movement involved in cell motility	8	1	0.2754751564	1	CFAP251
GO:0097722	BP	sperm motility	8	1	0.2754751564	1	CFAP251
GO:1904064	BP	positive regulation of cation transmembrane transport	10	2	0.27599399	1	KCNE1,RNF207
GO:0030330	BP	DNA damage response, signal transduction by p53 class mediator	3	1	0.2765584199	1	MSX1
GO:0043516	BP	regulation of DNA damage response, signal transduction by p53 class mediator	3	1	0.2765584199	1	MSX1
GO:0042176	BP	regulation of protein catabolic process	16	2	0.2766516021	1	AGAP2,HFE
GO:0006022	BP	aminoglycan metabolic process	6	1	0.2775402183	1	B3GNT9
GO:0045177	CC	apical part of cell	22	3	0.2778232539	1	HFE,KCNE1,PTH1R
GO:1904031	BP	positive regulation of cyclin-dependent protein kinase activity	4	1	0.2778436617	1	TTBK1
GO:0035254	MF	glutamate receptor binding	4	1	0.2782697903	1	DNM3
GO:0021799	BP	cerebral cortex radially oriented cell migration	6	1	0.2787584924	1	SYNE2
GO:0010970	BP	transport along microtubule	5	1	0.2788211256	1	SYNE2
GO:0017046	MF	peptide hormone binding	5	1	0.2790601766	1	PTH1R
GO:0030544	MF	Hsp70 protein binding	2	1	0.2791996818	1	RNF207
GO:0045333	BP	cellular respiration	4	1	0.2797335026	1	PRDM16
GO:1903426	BP	regulation of reactive oxygen species biosynthetic process	6	1	0.27982428	1	UCP1
GO:0007187	BP	G protein-coupled receptor signaling pathway, coupled to cyclic nucleotide second messenger	6	1	0.280407969	1	PTH1R
GO:0010676	BP	positive regulation of cellular carbohydrate metabolic process	4	1	0.2806772835	1	PTH1R
GO:0015079	MF	potassium ion transmembrane transporter activity	11	2	0.2806853114	1	KCNE1,SLC12A8
GO:0050877	BP	nervous system process	87	8	0.2807704946	1	SORCS3,ITGA5,KCNE1,LMX1A,SIX6,SPTBN4,RPS6KA2,TTBK1
GO:2000543	BP	positive regulation of gastrulation	2	1	0.2808949519	1	OTX2
GO:0032956	BP	regulation of actin cytoskeleton organization	16	2	0.2813526712	1	VILL,SPTBN4
GO:0001161	MF	intronic transcription regulatory region sequence-specific DNA binding	3	1	0.2816813034	1	VAX1
GO:0051651	BP	maintenance of location in cell	5	1	0.2822570205	1	CACNA1C
GO:0006979	BP	response to oxidative stress	20	2	0.2824696441	1	UCP1,NAPRT
GO:0003002	BP	regionalization	65	7	0.282981763	1	DMRT2,HOXA6,HOXD3,HOXD4,MSX1,OTX1,OTX2
GO:0019318	BP	hexose metabolic process	12	2	0.2836462182	1	GNMT,C1QTNF12
GO:0009897	CC	external side of plasma membrane	19	2	0.284748307	1	HFE,ITGA5
GO:0000070	BP	mitotic sister chromatid segregation	3	1	0.2848945842	1	REC8
GO:1903670	BP	regulation of sprouting angiogenesis	4	1	0.2850885145	1	ITGA5
GO:0051489	BP	regulation of filopodium assembly	3	1	0.2853923049	1	DNM3
GO:0042476	BP	odontogenesis	21	3	0.2861898897	1	COL1A2,NKX2-3,MSX1
GO:0032434	BP	regulation of proteasomal ubiquitin-dependent protein catabolic process	3	1	0.2863575508	1	HFE
GO:0034762	BP	regulation of transmembrane transport	37	4	0.2869511078	1	KCNE1,C1QTNF12,RNF207,CACNA1C
GO:0043583	BP	ear development	26	3	0.2874380804	1	MSX1,OTX1,NTN1
GO:1903844	BP	regulation of cellular response to transforming growth factor beta stimulus	16	2	0.2878533211	1	PRDM16,SLC2A10
GO:0051716	BP	cellular response to stimulus	385	28	0.2883530775	1	COL1A2,CRIP1,ESRRG,SORCS3,CNRIP1,ADGRA2,IL17C,GRB7,HFE,HOXD3,RTN4RL2,ITGA5,KCNE1,C1QTNF12,MSX1,OTX2,SHC3,PTH1R,RPS6KA2,RTKN,PRDM16,UCP1,CACNA1C,SLC2A10,TTBK1,CD247,NTN1,REC8
GO:0048518	BP	positive regulation of biological process	386	29	0.2887836908	1	DMRT2,RAI1,AGAP2,NKX2-3,ESRRG,SYNE2,ADGRA2,DNM3,GRB7,HFE,HOXD3,HOXD4,ITGA5,KCNE1,C1QTNF12,RNF207,LMX1A,MSX1,OTX1,OTX2,PTH1R,SPTBN4,RPS6KA2,PRDM16,UCP1,SLC2A10,TTBK1,CD247,NTN1
GO:0055072	BP	iron ion homeostasis	5	1	0.2889403862	1	HFE
GO:0006928	BP	movement of cell or subcellular component	159	13	0.2892639653	1	VAX1,CFAP251,NKX2-3,SYNE2,ADGRA2,GRB7,ITGA5,KCNE1,RNF207,LMX1A,OTX2,CACNA1C,NTN1
GO:1904062	BP	regulation of cation transmembrane transport	22	3	0.289902436	1	KCNE1,RNF207,CACNA1C
GO:0042475	BP	odontogenesis of dentin-containing tooth	12	2	0.2904509729	1	NKX2-3,MSX1
GO:0098984	CC	neuron to neuron synapse	27	3	0.2905962213	1	SORCS3,DNM3,CACNA1C
GO:0090543	CC	Flemming body	4	1	0.2911781131	1	AGAP2
GO:0062014	BP	negative regulation of small molecule metabolic process	7	1	0.2921156771	1	C1QTNF12
GO:0000910	BP	cytokinesis	5	1	0.2922043432	1	RTKN
GO:0030315	CC	T-tubule	4	1	0.2923916093	1	CACNA1C
GO:0048260	BP	positive regulation of receptor-mediated endocytosis	4	1	0.2931620547	1	HFE
GO:0071320	BP	cellular response to cAMP	5	1	0.2936209868	1	KCNE1
GO:0048640	BP	negative regulation of developmental growth	11	2	0.2941532553	1	RAI1,NTN1
GO:0007062	BP	sister chromatid cohesion	3	1	0.2947102293	1	REC8
GO:0007140	BP	male meiotic nuclear division	4	1	0.2951988764	1	REC8
GO:1904047	MF	S-adenosyl-L-methionine binding	2	1	0.2966517889	1	GNMT
GO:0051130	BP	positive regulation of cellular component organization	58	5	0.2968025616	1	DNM3,HFE,MSX1,TTBK1,NTN1
GO:0022857	MF	transmembrane transporter activity	61	6	0.2972804381	1	KCNE1,UCP1,CACNA1C,SLC2A10,SLC12A8,SLC16A5
GO:0010604	BP	positive regulation of macromolecule metabolic process	229	18	0.2983831969	1	DMRT2,RAI1,AGAP2,NKX2-3,ESRRG,HFE,HOXD3,HOXD4,ITGA5,RNF207,LMX1A,MSX1,OTX1,OTX2,RPS6KA2,PRDM16,SLC2A10,TTBK1
GO:0098644	CC	complex of collagen trimers	6	1	0.2985857249	1	COL1A2
GO:0019209	MF	kinase activator activity	5	1	0.2993024792	1	AGAP2
GO:0030295	MF	protein kinase activator activity	5	1	0.2993024792	1	AGAP2
GO:0032989	BP	cellular component morphogenesis	74	7	0.2996680268	1	VAX1,DNM3,LMX1A,OTX2,SPTBN4,ACRBP,NTN1
GO:0010562	BP	positive regulation of phosphorus metabolic process	60	5	0.2999521319	1	AGAP2,HFE,ITGA5,PTH1R,TTBK1
GO:0045937	BP	positive regulation of phosphate metabolic process	60	5	0.2999521319	1	AGAP2,HFE,ITGA5,PTH1R,TTBK1
GO:0051701	BP	biological process involved in interaction with host	6	1	0.3005855061	1	ITGA5
GO:0009411	BP	response to UV	5	1	0.3007324199	1	CRIP1
GO:0005996	BP	monosaccharide metabolic process	13	2	0.3008891925	1	GNMT,C1QTNF12
GO:2000243	BP	positive regulation of reproductive process	7	1	0.3012340676	1	MSX1
GO:1901701	BP	cellular response to oxygen-containing compound	64	5	0.3016612216	1	COL1A2,KCNE1,C1QTNF12,RPS6KA2,UCP1
GO:0048488	BP	synaptic vesicle endocytosis	3	1	0.3017090027	1	DNM3
GO:0140238	BP	presynaptic endocytosis	3	1	0.3017090027	1	DNM3
GO:1903421	BP	regulation of synaptic vesicle recycling	3	1	0.3017090027	1	DNM3
GO:0043025	CC	neuronal cell body	41	4	0.3017403609	1	RTN4RL2,SPTBN4,CACNA1C,TTBK1
GO:0051289	BP	protein homotetramerization	5	1	0.3024078383	1	GNMT
GO:0042481	BP	regulation of odontogenesis	4	1	0.3032874727	1	MSX1
GO:0019058	BP	viral life cycle	8	1	0.3033231777	1	ITGA5
GO:0043073	CC	germ cell nucleus	3	1	0.3036163798	1	REC8
GO:0043269	BP	regulation of ion transport	47	5	0.3037559964	1	HFE,KCNE1,RNF207,SPTBN4,CACNA1C
GO:0060998	BP	regulation of dendritic spine development	3	1	0.3051641473	1	DNM3
GO:1904029	BP	regulation of cyclin-dependent protein kinase activity	5	1	0.3056367153	1	TTBK1
GO:0035137	BP	hindlimb morphogenesis	12	2	0.3068022577	1	ALX3,MSX1
GO:1903409	BP	reactive oxygen species biosynthetic process	7	1	0.3074205515	1	UCP1
GO:0043393	BP	regulation of protein binding	15	2	0.3075156088	1	HFE,TTBK1
GO:0015078	MF	proton transmembrane transporter activity	3	1	0.3079952236	1	SLC2A10
GO:0031325	BP	positive regulation of cellular metabolic process	217	17	0.3081813338	1	DMRT2,RAI1,AGAP2,NKX2-3,ESRRG,HFE,HOXD3,HOXD4,ITGA5,LMX1A,MSX1,OTX1,OTX2,PTH1R,PRDM16,SLC2A10,TTBK1
GO:0045913	BP	positive regulation of carbohydrate metabolic process	5	1	0.3085126838	1	PTH1R
GO:0021795	BP	cerebral cortex cell migration	7	1	0.3085179682	1	SYNE2
GO:0030183	BP	B cell differentiation	5	1	0.3085447733	1	NKX2-3
GO:0061001	BP	regulation of dendritic spine morphogenesis	4	1	0.3090168863	1	DNM3
GO:0001539	BP	cilium or flagellum-dependent cell motility	9	1	0.3091443901	1	CFAP251
GO:0060285	BP	cilium-dependent cell motility	9	1	0.3091443901	1	CFAP251
GO:0021542	BP	dentate gyrus development	4	1	0.3093394322	1	LMX1A
GO:0043550	BP	regulation of lipid kinase activity	6	1	0.3094537831	1	AGAP2
GO:0043551	BP	regulation of phosphatidylinositol 3-kinase activity	6	1	0.3094537831	1	AGAP2
GO:0046628	BP	positive regulation of insulin receptor signaling pathway	3	1	0.3099377233	1	C1QTNF12
GO:1900076	BP	regulation of cellular response to insulin stimulus	3	1	0.3099377233	1	C1QTNF12
GO:1900078	BP	positive regulation of cellular response to insulin stimulus	3	1	0.3099377233	1	C1QTNF12
GO:0002269	BP	leukocyte activation involved in inflammatory response	5	1	0.3101250386	1	TTBK1
GO:0008509	MF	anion transmembrane transporter activity	16	2	0.3101644538	1	SLC2A10,SLC12A8
GO:0010657	BP	muscle cell apoptotic process	7	1	0.3107432318	1	RPS6KA2
GO:0010658	BP	striated muscle cell apoptotic process	7	1	0.3107432318	1	RPS6KA2
GO:0010659	BP	cardiac muscle cell apoptotic process	7	1	0.3107432318	1	RPS6KA2
GO:0000776	CC	kinetochore	5	1	0.3107666134	1	REC8
GO:0000779	CC	condensed chromosome, centromeric region	5	1	0.3107666134	1	REC8
GO:0150076	BP	neuroinflammatory response	5	1	0.3112100193	1	TTBK1
GO:0009792	BP	embryo development ending in birth or egg hatching	82	8	0.3114301656	1	DMRT2,ALX3,HOXA6,HOXD3,HOXD4,MSX1,PTH1R,SLC2A10
GO:0030902	BP	hindbrain development	16	2	0.3116048574	1	LMX1A,OTX1
GO:0006897	BP	endocytosis	29	3	0.3123291524	1	DNM3,HFE,SCARF2
GO:0004713	MF	protein tyrosine kinase activity	6	1	0.3143098772	1	TTBK1
GO:0006820	BP	anion transport	31	3	0.3152715256	1	SLC2A10,SLC12A8,SLC16A5
GO:1903051	BP	negative regulation of proteolysis involved in cellular protein catabolic process	3	1	0.3155046297	1	HFE
GO:2000059	BP	negative regulation of ubiquitin-dependent protein catabolic process	3	1	0.3155046297	1	HFE
GO:0006112	BP	energy reserve metabolic process	5	1	0.3158078782	1	GNMT
GO:0055065	BP	metal ion homeostasis	39	4	0.3170732683	1	HFE,PTH1R,CACNA1C,SLC12A8
GO:0002011	BP	morphogenesis of an epithelial sheet	5	1	0.3170988488	1	ITGA5
GO:0048259	BP	regulation of receptor-mediated endocytosis	5	1	0.3181788652	1	HFE
GO:0001818	BP	negative regulation of cytokine production	15	2	0.318180223	1	HFE,SLC2A10
GO:0051173	BP	positive regulation of nitrogen compound metabolic process	203	16	0.3186002847	1	DMRT2,RAI1,AGAP2,NKX2-3,ESRRG,HFE,HOXD3,HOXD4,ITGA5,LMX1A,MSX1,OTX1,OTX2,PRDM16,SLC2A10,TTBK1
GO:0048638	BP	regulation of developmental growth	22	3	0.31870978	1	RAI1,SPTBN4,NTN1
GO:0002040	BP	sprouting angiogenesis	17	2	0.3188842289	1	ADGRA2,ITGA5
GO:0098661	BP	inorganic anion transmembrane transport	6	1	0.3191887947	1	SLC12A8
GO:1902476	BP	chloride transmembrane transport	6	1	0.3191887947	1	SLC12A8
GO:1900121	BP	negative regulation of receptor binding	4	1	0.3195552306	1	HFE
GO:0044304	CC	main axon	5	1	0.3197663919	1	SPTBN4
GO:0099572	CC	postsynaptic specialization	26	3	0.3207953756	1	SORCS3,DNM3,CACNA1C
GO:0031328	BP	positive regulation of cellular biosynthetic process	155	13	0.3214800307	1	DMRT2,RAI1,NKX2-3,ESRRG,HOXD3,HOXD4,LMX1A,MSX1,OTX1,OTX2,PTH1R,PRDM16,SLC2A10
GO:0050807	BP	regulation of synapse organization	18	2	0.3215653317	1	DNM3,NTN1
GO:0019901	MF	protein kinase binding	41	4	0.3215876741	1	AGAP2,GRB7,SHC3,CD247
GO:2001242	BP	regulation of intrinsic apoptotic signaling pathway	7	1	0.3216670418	1	MSX1
GO:0043414	BP	macromolecule methylation	17	2	0.3220501479	1	PRDM13,PRDM16
GO:0005891	CC	voltage-gated calcium channel complex	5	1	0.3231439845	1	CACNA1C
GO:0034704	CC	calcium channel complex	5	1	0.3231439845	1	CACNA1C
GO:0048812	BP	neuron projection morphogenesis	63	6	0.3231814993	1	VAX1,DNM3,LMX1A,OTX2,SPTBN4,NTN1
GO:0002698	BP	negative regulation of immune effector process	5	1	0.3232476825	1	HFE
GO:0002791	BP	regulation of peptide secretion	18	2	0.3246071038	1	HFE,C1QTNF12
GO:0090087	BP	regulation of peptide transport	18	2	0.3246071038	1	HFE,C1QTNF12
GO:0090276	BP	regulation of peptide hormone secretion	18	2	0.3246071038	1	HFE,C1QTNF12
GO:0070509	BP	calcium ion import	5	1	0.3247909199	1	CACNA1C
GO:0019751	BP	polyol metabolic process	5	1	0.3251817598	1	PTH1R
GO:0006355	BP	regulation of transcription, DNA-templated	252	20	0.3252374824	1	DMRT2,RAI1,VAX1,NKX2-3,ESRRG,ALX3,HOXA6,HOXD3,HOXD4,LMX1A,MSX1,SIX6,OTX1,OTX2,PRDM13,PKNOX2,PRDM16,UCP1,ZIC4,ZNF469
GO:1903506	BP	regulation of nucleic acid-templated transcription	252	20	0.3252374824	1	DMRT2,RAI1,VAX1,NKX2-3,ESRRG,ALX3,HOXA6,HOXD3,HOXD4,LMX1A,MSX1,SIX6,OTX1,OTX2,PRDM13,PKNOX2,PRDM16,UCP1,ZIC4,ZNF469
GO:2001141	BP	regulation of RNA biosynthetic process	252	20	0.3252374824	1	DMRT2,RAI1,VAX1,NKX2-3,ESRRG,ALX3,HOXA6,HOXD3,HOXD4,LMX1A,MSX1,SIX6,OTX1,OTX2,PRDM13,PKNOX2,PRDM16,UCP1,ZIC4,ZNF469
GO:0016049	BP	cell growth	29	3	0.3255071262	1	LMX1A,MSX1,NTN1
GO:0000904	BP	cell morphogenesis involved in differentiation	62	6	0.3256676536	1	VAX1,DNM3,LMX1A,OTX2,SPTBN4,NTN1
GO:0015629	CC	actin cytoskeleton	39	4	0.326045312	1	VILL,SPTBN4,RTKN,PKNOX2
GO:0044403	BP	biological process involved in symbiotic interaction	7	1	0.3276156447	1	ITGA5
GO:0043203	CC	axon hillock	3	1	0.328188748	1	SPTBN4
GO:0019953	BP	sexual reproduction	50	4	0.3282640927	1	SPTBN4,RPS6KA2,ACRBP,REC8
GO:0071482	BP	cellular response to light stimulus	6	1	0.3286767816	1	CRIP1
GO:0051098	BP	regulation of binding	26	3	0.3288262053	1	HFE,MSX1,TTBK1
GO:0007159	BP	leukocyte cell-cell adhesion	19	2	0.3289942641	1	HFE,ITGA5
GO:0048384	BP	retinoic acid receptor signaling pathway	3	1	0.3291618315	1	ESRRG
GO:0090101	BP	negative regulation of transmembrane receptor protein serine/threonine kinase signaling pathway	18	2	0.3292717999	1	PRDM16,SLC2A10
GO:0045927	BP	positive regulation of growth	13	2	0.3294991729	1	SPTBN4,NTN1
GO:0048010	BP	vascular endothelial growth factor receptor signaling pathway	6	1	0.3306876187	1	ITGA5
GO:0060317	BP	cardiac epithelial to mesenchymal transition	5	1	0.331033612	1	MSX1
GO:0098796	CC	membrane protein complex	72	6	0.331037558	1	SYNE2,HFE,ITGA5,KCNE1,CACNA1C,CD247
GO:0086064	BP	cell communication by electrical coupling involved in cardiac conduction	3	1	0.3311695766	1	CACNA1C
GO:0042805	MF	actinin binding	3	1	0.3318671654	1	CACNA1C
GO:0051393	MF	alpha-actinin binding	3	1	0.3318671654	1	CACNA1C
GO:0046165	BP	alcohol biosynthetic process	5	1	0.3330014087	1	PTH1R
GO:0048523	BP	negative regulation of cellular process	306	23	0.3333604107	1	VAX1,AGAP2,SORCS3,ADGRA2,DNM3,GRB7,HFE,RTN4RL2,ITGA5,KCNE1,C1QTNF12,LMX1A,MSX1,VILL,PTH1R,SPTBN4,PRDM13,RPS6KA2,PRDM16,CACNA1C,SLC2A10,ZNF469,NTN1
GO:0006638	BP	neutral lipid metabolic process	4	1	0.3333744298	1	NKX2-3
GO:0006639	BP	acylglycerol metabolic process	4	1	0.3333744298	1	NKX2-3
GO:0006641	BP	triglyceride metabolic process	4	1	0.3333744298	1	NKX2-3
GO:0006351	BP	transcription, DNA-templated	254	20	0.3335872582	1	DMRT2,RAI1,VAX1,NKX2-3,ESRRG,ALX3,HOXA6,HOXD3,HOXD4,LMX1A,MSX1,SIX6,OTX1,OTX2,PRDM13,PKNOX2,PRDM16,UCP1,ZIC4,ZNF469
GO:0032774	BP	RNA biosynthetic process	254	20	0.3335872582	1	DMRT2,RAI1,VAX1,NKX2-3,ESRRG,ALX3,HOXA6,HOXD3,HOXD4,LMX1A,MSX1,SIX6,OTX1,OTX2,PRDM13,PKNOX2,PRDM16,UCP1,ZIC4,ZNF469
GO:0097659	BP	nucleic acid-templated transcription	254	20	0.3335872582	1	DMRT2,RAI1,VAX1,NKX2-3,ESRRG,ALX3,HOXA6,HOXD3,HOXD4,LMX1A,MSX1,SIX6,OTX1,OTX2,PRDM13,PKNOX2,PRDM16,UCP1,ZIC4,ZNF469
GO:0042472	BP	inner ear morphogenesis	19	2	0.3336435128	1	OTX1,NTN1
GO:0016605	CC	PML body	4	1	0.3337009266	1	SPTBN4
GO:0048732	BP	gland development	54	5	0.3338740717	1	CRIP1,NKX2-3,HOXD3,MSX1,NTN1
GO:0010470	BP	regulation of gastrulation	3	1	0.3341527897	1	OTX2
GO:0061136	BP	regulation of proteasomal protein catabolic process	5	1	0.3342753203	1	HFE
GO:0048522	BP	positive regulation of cellular process	363	27	0.3348792588	1	DMRT2,RAI1,AGAP2,NKX2-3,ESRRG,SYNE2,ADGRA2,DNM3,GRB7,HFE,HOXD3,HOXD4,ITGA5,KCNE1,C1QTNF12,RNF207,LMX1A,MSX1,OTX1,OTX2,PTH1R,RPS6KA2,PRDM16,SLC2A10,TTBK1,CD247,NTN1
GO:0022890	MF	inorganic cation transmembrane transporter activity	35	4	0.3352851462	1	KCNE1,CACNA1C,SLC2A10,SLC12A8
GO:0060536	BP	cartilage morphogenesis	5	1	0.3358057457	1	MSX1
GO:0048705	BP	skeletal system morphogenesis	44	5	0.3359680183	1	ALX3,HOXA6,HOXD3,HOXD4,MSX1
GO:1902115	BP	regulation of organelle assembly	9	1	0.3362037028	1	SYNE2
GO:0002483	BP	antigen processing and presentation of endogenous peptide antigen	6	1	0.336259732	1	HFE
GO:0019883	BP	antigen processing and presentation of endogenous antigen	6	1	0.336259732	1	HFE
GO:0019885	BP	antigen processing and presentation of endogenous peptide antigen via MHC class I	6	1	0.336259732	1	HFE
GO:0071326	BP	cellular response to monosaccharide stimulus	8	1	0.3364975637	1	C1QTNF12
GO:0071331	BP	cellular response to hexose stimulus	8	1	0.3364975637	1	C1QTNF12
GO:0071333	BP	cellular response to glucose stimulus	8	1	0.3364975637	1	C1QTNF12
GO:0051148	BP	negative regulation of muscle cell differentiation	6	1	0.3370759012	1	MSX1
GO:0048858	BP	cell projection morphogenesis	64	6	0.3373808265	1	VAX1,DNM3,LMX1A,OTX2,SPTBN4,NTN1
GO:0120039	BP	plasma membrane bounded cell projection morphogenesis	64	6	0.3373808265	1	VAX1,DNM3,LMX1A,OTX2,SPTBN4,NTN1
GO:0006091	BP	generation of precursor metabolites and energy	17	2	0.3380662269	1	GNMT,PRDM16
GO:0085029	BP	extracellular matrix assembly	6	1	0.3383196716	1	COL1A2
GO:1903363	BP	negative regulation of cellular protein catabolic process	4	1	0.338644768	1	HFE
GO:0039706	MF	co-receptor binding	3	1	0.339068594	1	HFE
GO:0000794	CC	condensed nuclear chromosome	4	1	0.3398032475	1	REC8
GO:0042277	MF	peptide binding	23	2	0.340124076	1	CRIP1,PTH1R
GO:0046626	BP	regulation of insulin receptor signaling pathway	4	1	0.3401655482	1	C1QTNF12
GO:0016597	MF	amino acid binding	3	1	0.3406262589	1	GNMT
GO:0072332	BP	intrinsic apoptotic signaling pathway by p53 class mediator	6	1	0.3406708018	1	MSX1
GO:0007127	BP	meiosis I	5	1	0.3411572752	1	REC8
GO:0061982	BP	meiosis I cell cycle process	5	1	0.3411572752	1	REC8
GO:0031623	BP	receptor internalization	6	1	0.3413389114	1	DNM3
GO:0010039	BP	response to iron ion	5	1	0.3414806382	1	HFE
GO:0005775	CC	vacuolar lumen	10	1	0.3417755827	1	NAPRT
GO:0042562	MF	hormone binding	7	1	0.3428354231	1	PTH1R
GO:0045807	BP	positive regulation of endocytosis	6	1	0.3432977846	1	HFE
GO:0032990	BP	cell part morphogenesis	65	6	0.3446535325	1	VAX1,DNM3,LMX1A,OTX2,SPTBN4,NTN1
GO:0031490	MF	chromatin DNA binding	5	1	0.3446670164	1	VAX1
GO:0008324	MF	cation transmembrane transporter activity	36	4	0.3448329845	1	KCNE1,CACNA1C,SLC2A10,SLC12A8
GO:0004879	MF	nuclear receptor activity	4	1	0.3448547877	1	ESRRG
GO:0098531	MF	ligand-activated transcription factor activity	4	1	0.3448547877	1	ESRRG
GO:0050868	BP	negative regulation of T cell activation	5	1	0.344885728	1	HFE
GO:1900120	BP	regulation of receptor binding	5	1	0.346117666	1	HFE
GO:0046847	BP	filopodium assembly	5	1	0.3477799764	1	DNM3
GO:0007044	BP	cell-substrate junction assembly	8	1	0.3481783219	1	ITGA5
GO:0150115	BP	cell-substrate junction organization	8	1	0.3481783219	1	ITGA5
GO:0040036	BP	regulation of fibroblast growth factor receptor signaling pathway	6	1	0.3483122982	1	OTX2
GO:0035924	BP	cellular response to vascular endothelial growth factor stimulus	8	1	0.3485394976	1	ADGRA2
GO:0006936	BP	muscle contraction	29	3	0.3492106462	1	KCNE1,RNF207,CACNA1C
GO:0050886	BP	endocrine process	7	1	0.3494526392	1	RPS6KA2
GO:0098858	CC	actin-based cell projection	17	2	0.3496768719	1	SYNE2,ADGRA2
GO:0045834	BP	positive regulation of lipid metabolic process	5	1	0.3501504382	1	AGAP2
GO:2000058	BP	regulation of ubiquitin-dependent protein catabolic process	4	1	0.3508794289	1	HFE
GO:0072498	BP	embryonic skeletal joint development	4	1	0.3513514219	1	SLC2A10
GO:0031647	BP	regulation of protein stability	8	1	0.351935298	1	MSX1
GO:0030900	BP	forebrain development	53	5	0.3521677648	1	SYNE2,LMX1A,MSX1,OTX1,OTX2
GO:0120036	BP	plasma membrane bounded cell projection organization	111	9	0.3523504776	1	VAX1,SYNE2,DNM3,RTN4RL2,LMX1A,OTX2,TMEM216,SPTBN4,NTN1
GO:0000819	BP	sister chromatid segregation	4	1	0.3530925033	1	REC8
GO:0051050	BP	positive regulation of transport	56	5	0.3536897808	1	DNM3,HFE,KCNE1,C1QTNF12,RNF207
GO:0006486	BP	protein glycosylation	10	1	0.3537606908	1	B3GNT9
GO:0043413	BP	macromolecule glycosylation	10	1	0.3537606908	1	B3GNT9
GO:0070085	BP	glycosylation	10	1	0.3537606908	1	B3GNT9
GO:0006875	BP	cellular metal ion homeostasis	31	3	0.3548689604	1	HFE,PTH1R,CACNA1C
GO:0034654	BP	nucleobase-containing compound biosynthetic process	269	21	0.3551779563	1	DMRT2,RAI1,VAX1,NKX2-3,ESRRG,ALX3,HOXA6,HOXD3,HOXD4,LMX1A,MSX1,SIX6,OTX1,OTX2,PRDM13,PKNOX2,PRDM16,UCP1,ZIC4,ZNF469,NAPRT
GO:0051262	BP	protein tetramerization	7	1	0.3553685681	1	GNMT
GO:2000112	BP	regulation of cellular macromolecule biosynthetic process	20	2	0.3555783429	1	GRB7,SLC2A10
GO:0016604	CC	nuclear body	32	3	0.3558414491	1	HOXA6,HOXD3,SPTBN4
GO:0030020	MF	extracellular matrix structural constituent conferring tensile strength	8	1	0.3563622713	1	COL1A2
GO:2000242	BP	negative regulation of reproductive process	7	1	0.3571157685	1	RPS6KA2
GO:1904063	BP	negative regulation of cation transmembrane transport	5	1	0.3573705769	1	KCNE1
GO:0043467	BP	regulation of generation of precursor metabolites and energy	6	1	0.3584517227	1	PRDM16
GO:0015711	BP	organic anion transport	22	2	0.3585394012	1	SLC2A10,SLC16A5
GO:0018130	BP	heterocycle biosynthetic process	270	21	0.3592495384	1	DMRT2,RAI1,VAX1,NKX2-3,ESRRG,ALX3,HOXA6,HOXD3,HOXD4,LMX1A,MSX1,SIX6,OTX1,OTX2,PRDM13,PKNOX2,PRDM16,UCP1,ZIC4,ZNF469,NAPRT
GO:0001702	BP	gastrulation with mouth forming second	4	1	0.3596589171	1	OTX2
GO:0021549	BP	cerebellum development	6	1	0.3598580081	1	LMX1A
GO:0018108	BP	peptidyl-tyrosine phosphorylation	21	2	0.3601120076	1	ITGA5,TTBK1
GO:0018212	BP	peptidyl-tyrosine modification	21	2	0.3601120076	1	ITGA5,TTBK1
GO:0034767	BP	positive regulation of ion transmembrane transport	12	2	0.3603107364	1	KCNE1,RNF207
GO:0032153	CC	cell division site	4	1	0.3603535463	1	RTKN
GO:0030705	BP	cytoskeleton-dependent intracellular transport	8	1	0.3607779931	1	SYNE2
GO:0000302	BP	response to reactive oxygen species	9	1	0.3610073391	1	UCP1
GO:0034614	BP	cellular response to reactive oxygen species	9	1	0.3610073391	1	UCP1
GO:0060323	BP	head morphogenesis	4	1	0.3615647577	1	MSX1
GO:0060325	BP	face morphogenesis	4	1	0.3615647577	1	MSX1
GO:0055075	BP	potassium ion homeostasis	3	1	0.361905421	1	SLC12A8
GO:0009891	BP	positive regulation of biosynthetic process	159	13	0.3619247075	1	DMRT2,RAI1,NKX2-3,ESRRG,HOXD3,HOXD4,LMX1A,MSX1,OTX1,OTX2,PTH1R,PRDM16,SLC2A10
GO:0003203	BP	endocardial cushion morphogenesis	6	1	0.3620217521	1	MSX1
GO:0043200	BP	response to amino acid	6	1	0.3623066898	1	COL1A2
GO:0071230	BP	cellular response to amino acid stimulus	6	1	0.3623066898	1	COL1A2
GO:0005126	MF	cytokine receptor binding	9	1	0.3627886897	1	ITGA5
GO:0019438	BP	aromatic compound biosynthetic process	271	21	0.3633652151	1	DMRT2,RAI1,VAX1,NKX2-3,ESRRG,ALX3,HOXA6,HOXD3,HOXD4,LMX1A,MSX1,SIX6,OTX1,OTX2,PRDM13,PKNOX2,PRDM16,UCP1,ZIC4,ZNF469,NAPRT
GO:0099175	BP	regulation of postsynapse organization	6	1	0.3637893845	1	DNM3
GO:0099111	BP	microtubule-based transport	8	1	0.3638136669	1	SYNE2
GO:0002474	BP	antigen processing and presentation of peptide antigen via MHC class I	7	1	0.3638335202	1	HFE
GO:0005694	CC	chromosome	170	14	0.3642512712	1	DMRT2,VAX1,NKX2-3,ESRRG,ALX3,HOXA6,HOXD3,HOXD4,LMX1A,MSX1,SIX6,OTX1,OTX2,REC8
GO:0002369	BP	T cell cytokine production	5	1	0.3648892907	1	HFE
GO:0002724	BP	regulation of T cell cytokine production	5	1	0.3648892907	1	HFE
GO:0060443	BP	mammary gland morphogenesis	6	1	0.3649679294	1	NTN1
GO:0072341	MF	modified amino acid binding	6	1	0.3650215959	1	GNMT
GO:0019226	BP	transmission of nerve impulse	6	1	0.3653533755	1	SPTBN4
GO:0007610	BP	behavior	56	5	0.3664194875	1	SORCS3,ITGA5,LMX1A,SPTBN4,TTBK1
GO:1901655	BP	cellular response to ketone	8	1	0.366981168	1	UCP1
GO:0019838	MF	growth factor binding	11	1	0.3669855579	1	COL1A2
GO:0003924	MF	GTPase activity	16	2	0.3670537861	1	AGAP2,DNM3
GO:0090313	BP	regulation of protein targeting to membrane	5	1	0.3673619015	1	KCNE1
GO:0048513	BP	animal organ development	289	22	0.3676340312	1	VAX1,COL1A2,CRIP1,NKX2-3,SYNE2,ALX3,HOXA6,HOXD3,HOXD4,RNF207,LMX1A,MSX1,SIX6,OTX1,OTX2,PTH1R,RPS6KA2,CACNA1C,SLC2A10,TTBK1,NTN1,REC8
GO:0030030	BP	cell projection organization	114	9	0.3677928809	1	VAX1,SYNE2,DNM3,RTN4RL2,LMX1A,OTX2,TMEM216,SPTBN4,NTN1
GO:0007049	BP	cell cycle	76	6	0.3679387428	1	MSX1,GOLGA2P5,RPS6KA2,RTKN,TTBK1,REC8
GO:0008286	BP	insulin receptor signaling pathway	5	1	0.3681338552	1	C1QTNF12
GO:0031348	BP	negative regulation of defense response	8	1	0.368469345	1	C1QTNF12
GO:0016197	BP	endosomal transport	7	1	0.3684802915	1	AGAP2
GO:0010811	BP	positive regulation of cell-substrate adhesion	6	1	0.3687636761	1	ITGA5
GO:0032273	BP	positive regulation of protein polymerization	7	1	0.369101183	1	TTBK1
GO:0002429	BP	immune response-activating cell surface receptor signaling pathway	8	1	0.3693565004	1	CD247
GO:0002757	BP	immune response-activating signal transduction	8	1	0.3693565004	1	CD247
GO:0050851	BP	antigen receptor-mediated signaling pathway	8	1	0.3693565004	1	CD247
GO:0050852	BP	T cell receptor signaling pathway	8	1	0.3693565004	1	CD247
GO:0072359	BP	circulatory system development	111	9	0.3694527802	1	COL1A2,CRIP1,ADGRA2,ITGA5,RNF207,MSX1,RPS6KA2,CACNA1C,SLC2A10
GO:0001934	BP	positive regulation of protein phosphorylation	48	4	0.3696858559	1	AGAP2,HFE,ITGA5,TTBK1
GO:0007423	BP	sensory organ development	64	6	0.3701068214	1	VAX1,MSX1,SIX6,OTX1,CACNA1C,NTN1
GO:0048704	BP	embryonic skeletal system morphogenesis	33	4	0.3704859973	1	ALX3,HOXA6,HOXD3,HOXD4
GO:0005604	CC	basement membrane	9	1	0.3709663111	1	NTN1
GO:0005198	MF	structural molecule activity	43	4	0.3716564253	1	COL1A2,DNM3,VILL,SPTBN4
GO:0015108	MF	chloride transmembrane transporter activity	7	1	0.3716812435	1	SLC12A8
GO:0001756	BP	somitogenesis	7	1	0.371911987	1	DMRT2
GO:0097060	CC	synaptic membrane	28	3	0.3719378014	1	SORCS3,DNM3,CACNA1C
GO:0031226	CC	intrinsic component of plasma membrane	132	9	0.3722185402	1	SORCS3,HFE,RTN4RL2,ITGA5,KCNE1,PTH1R,CACNA1C,SLC2A10,SLC16A5
GO:1904948	BP	midbrain dopaminergic neuron differentiation	5	1	0.3724159013	1	LMX1A
GO:0005245	MF	voltage-gated calcium channel activity	7	1	0.3725212907	1	CACNA1C
GO:0046849	BP	bone remodeling	9	1	0.3725567177	1	PTH1R
GO:0031175	BP	neuron projection development	81	7	0.3725575621	1	VAX1,DNM3,RTN4RL2,LMX1A,OTX2,SPTBN4,NTN1
GO:0046873	MF	metal ion transmembrane transporter activity	28	3	0.3735327956	1	KCNE1,CACNA1C,SLC12A8
GO:0003008	BP	system process	145	12	0.3741479992	1	COL1A2,SORCS3,ITGA5,KCNE1,RNF207,LMX1A,SIX6,SPTBN4,RPS6KA2,CACNA1C,SLC2A10,TTBK1
GO:0005546	MF	phosphatidylinositol-4,5-bisphosphate binding	5	1	0.374403636	1	VILL
GO:0060390	BP	regulation of SMAD protein signal transduction	4	1	0.3746746048	1	SLC2A10
GO:0032880	BP	regulation of protein localization	45	4	0.3747854127	1	HFE,KCNE1,C1QTNF12,CD247
GO:0034703	CC	cation channel complex	18	2	0.3748832876	1	KCNE1,CACNA1C
GO:0043621	MF	protein self-association	6	1	0.3750701439	1	PTH1R
GO:0032410	BP	negative regulation of transporter activity	6	1	0.3753411448	1	KCNE1
GO:0019900	MF	kinase binding	45	4	0.3774826412	1	AGAP2,GRB7,SHC3,CD247
GO:0030517	BP	negative regulation of axon extension	6	1	0.3776441323	1	NTN1
GO:0030509	BP	BMP signaling pathway	16	2	0.3777982894	1	HFE,MSX1
GO:0050896	BP	response to stimulus	458	32	0.3780465441	1	VAX1,COL1A2,CRIP1,NKX2-3,ESRRG,SORCS3,CNRIP1,ADGRA2,IL17C,GRB7,HFE,HOXD3,RTN4RL2,ITGA5,KCNE1,C1QTNF12,LMX1A,MSX1,OTX2,SHC3,PTH1R,RPS6KA2,RTKN,PRDM16,UCP1,CACNA1C,SLC2A10,TTBK1,CD247,NAPRT,NTN1,REC8
GO:0032587	CC	ruffle membrane	7	1	0.3781516592	1	ITGA5
GO:1990573	BP	potassium ion import across plasma membrane	5	1	0.3782388217	1	SLC12A8
GO:0032991	CC	protein-containing complex	245	17	0.3782725837	1	COL1A2,SYNE2,ADGRA2,DNM3,HFE,ITGA5,KCNE1,SIX6,OTX2,TMEM216,PTH1R,SPTBN4,PRDM16,CACNA1C,TTBK1,CD247,REC8
GO:0010862	BP	positive regulation of pathway-restricted SMAD protein phosphorylation	5	1	0.3784370605	1	HFE
GO:0031103	BP	axon regeneration	7	1	0.3795338558	1	RTN4RL2
GO:0007507	BP	heart development	57	5	0.3796094876	1	CRIP1,RNF207,MSX1,RPS6KA2,CACNA1C
GO:0106310	MF	protein serine kinase activity	18	2	0.3805483856	1	RPS6KA2,TTBK1
GO:0045178	CC	basal part of cell	15	2	0.3813620154	1	HFE,PTH1R
GO:0030879	BP	mammary gland development	20	2	0.3813983886	1	MSX1,NTN1
GO:0000785	CC	chromatin	156	13	0.3817765431	1	DMRT2,VAX1,NKX2-3,ESRRG,ALX3,HOXA6,HOXD3,HOXD4,LMX1A,MSX1,SIX6,OTX1,OTX2
GO:0016358	BP	dendrite development	19	2	0.381837079	1	DNM3,NTN1
GO:0016570	BP	histone modification	20	2	0.3823379292	1	PRDM13,PRDM16
GO:0060996	BP	dendritic spine development	6	1	0.3824124618	1	DNM3
GO:0060997	BP	dendritic spine morphogenesis	6	1	0.3824124618	1	DNM3
GO:0097061	BP	dendritic spine organization	6	1	0.3824124618	1	DNM3
GO:0031279	BP	regulation of cyclase activity	5	1	0.3824418001	1	CACNA1C
GO:0045761	BP	regulation of adenylate cyclase activity	5	1	0.3824418001	1	CACNA1C
GO:0051339	BP	regulation of lyase activity	5	1	0.3824418001	1	CACNA1C
GO:1903532	BP	positive regulation of secretion by cell	22	2	0.3826047693	1	HFE,C1QTNF12
GO:0051216	BP	cartilage development	29	3	0.3830484239	1	HOXD3,MSX1,PTH1R
GO:0034766	BP	negative regulation of ion transmembrane transport	6	1	0.3834991554	1	KCNE1
GO:0007051	BP	spindle organization	7	1	0.3840876354	1	GOLGA2P5
GO:0010494	CC	cytoplasmic stress granule	5	1	0.3851584212	1	GRB7
GO:0051087	MF	chaperone binding	6	1	0.3852459725	1	RNF207
GO:0099061	CC	integral component of postsynaptic density membrane	6	1	0.3857333953	1	SORCS3
GO:0099146	CC	intrinsic component of postsynaptic density membrane	6	1	0.3857333953	1	SORCS3
GO:0030326	BP	embryonic limb morphogenesis	26	3	0.3863223868	1	ALX3,MSX1,CACNA1C
GO:0035113	BP	embryonic appendage morphogenesis	26	3	0.3863223868	1	ALX3,MSX1,CACNA1C
GO:0006302	BP	double-strand break repair	6	1	0.3863742249	1	REC8
GO:0006029	BP	proteoglycan metabolic process	9	1	0.3865936037	1	SLC2A10
GO:0071229	BP	cellular response to acid chemical	7	1	0.3870294269	1	COL1A2
GO:0030667	CC	secretory granule membrane	11	1	0.387851681	1	ACRBP
GO:0031667	BP	response to nutrient levels	21	2	0.3879820135	1	HFE,UCP1
GO:0045687	BP	positive regulation of glial cell differentiation	5	1	0.388015171	1	TTBK1
GO:0034329	BP	cell junction assembly	30	3	0.388409722	1	DNM3,ITGA5,NTN1
GO:0055082	BP	cellular chemical homeostasis	47	4	0.3885898308	1	HFE,C1QTNF12,PTH1R,CACNA1C
GO:0061311	BP	cell surface receptor signaling pathway involved in heart development	6	1	0.3903927088	1	MSX1
GO:0008589	BP	regulation of smoothened signaling pathway	6	1	0.3906893519	1	OTX2
GO:0003006	BP	developmental process involved in reproduction	69	5	0.3910036241	1	DMRT2,CRIP1,RPS6KA2,ACRBP,REC8
GO:0051896	BP	regulation of protein kinase B signaling	10	1	0.3913693186	1	C1QTNF12
GO:0033135	BP	regulation of peptidyl-serine phosphorylation	6	1	0.3918651899	1	SPTBN4
GO:0001669	CC	acrosomal vesicle	10	1	0.3923209598	1	ACRBP
GO:0031072	MF	heat shock protein binding	6	1	0.3926948595	1	RNF207
GO:0097306	BP	cellular response to alcohol	7	1	0.3928025026	1	UCP1
GO:2001235	BP	positive regulation of apoptotic signaling pathway	7	1	0.3930370272	1	MSX1
GO:0005215	MF	transporter activity	70	6	0.3936656413	1	KCNE1,UCP1,CACNA1C,SLC2A10,SLC12A8,SLC16A5
GO:0035091	MF	phosphatidylinositol binding	17	2	0.394015944	1	GRB7,VILL
GO:0010171	BP	body morphogenesis	5	1	0.3941727633	1	MSX1
GO:0006575	BP	cellular modified amino acid metabolic process	5	1	0.3949342644	1	GNMT
GO:0015103	MF	inorganic anion transmembrane transporter activity	8	1	0.3955963059	1	SLC12A8
GO:0030307	BP	positive regulation of cell growth	6	1	0.3960104329	1	NTN1
GO:0007605	BP	sensory perception of sound	16	2	0.3960663981	1	KCNE1,SPTBN4
GO:0050954	BP	sensory perception of mechanical stimulus	16	2	0.3960663981	1	KCNE1,SPTBN4
GO:0019899	MF	enzyme binding	103	8	0.3962572525	1	AGAP2,COL1A2,DNM3,GRB7,SHC3,SPTBN4,RTKN,CD247
GO:0034645	BP	cellular macromolecule biosynthetic process	41	3	0.3969396744	1	GRB7,SLC2A10,B3GNT9
GO:0060021	BP	roof of mouth development	14	2	0.3969479563	1	VAX1,MSX1
GO:0042770	BP	signal transduction in response to DNA damage	5	1	0.3970334828	1	MSX1
GO:0051493	BP	regulation of cytoskeleton organization	22	2	0.3970487495	1	VILL,SPTBN4
GO:1903038	BP	negative regulation of leukocyte cell-cell adhesion	6	1	0.3970906914	1	HFE
GO:1901362	BP	organic cyclic compound biosynthetic process	276	21	0.3971965499	1	DMRT2,RAI1,VAX1,NKX2-3,ESRRG,ALX3,HOXA6,HOXD3,HOXD4,LMX1A,MSX1,SIX6,OTX1,OTX2,PRDM13,PKNOX2,PRDM16,UCP1,ZIC4,ZNF469,NAPRT
GO:0006310	BP	DNA recombination	8	1	0.3972677373	1	REC8
GO:0010043	BP	response to zinc ion	6	1	0.3980949396	1	CRIP1
GO:0007276	BP	gamete generation	42	3	0.3984678807	1	RPS6KA2,ACRBP,REC8
GO:0042995	CC	cell projection	147	11	0.3988572284	1	CFAP251,SYNE2,ADGRA2,DNM3,GRB7,RTN4RL2,ITGA5,OTX2,TMEM216,SPTBN4,CACNA1C
GO:0042221	BP	response to chemical	243	17	0.3989556326	1	VAX1,COL1A2,CRIP1,ESRRG,ADGRA2,HFE,ITGA5,KCNE1,C1QTNF12,LMX1A,MSX1,OTX2,RPS6KA2,PRDM16,UCP1,SLC2A10,NTN1
GO:0043169	MF	cation binding	249	18	0.3990261184	1	EFCAB10,DMRT2,RAI1,AGAP2,COL1A2,CRIP1,ESRRG,GNMT,ITGA5,RNF207,LMX1A,PRDM13,RPS6KA2,PRDM16,CACNA1C,ZIC4,ZNF469,NAPRT
GO:0010948	BP	negative regulation of cell cycle process	8	1	0.3993567555	1	RPS6KA2
GO:0036465	BP	synaptic vesicle recycling	5	1	0.3993847193	1	DNM3
GO:0048708	BP	astrocyte differentiation	6	1	0.3994294258	1	TTBK1
GO:1902936	MF	phosphatidylinositol bisphosphate binding	6	1	0.3997060765	1	VILL
GO:0060395	BP	SMAD protein signal transduction	5	1	0.3997939354	1	SLC2A10
GO:1903533	BP	regulation of protein targeting	6	1	0.4002010155	1	KCNE1
GO:0050771	BP	negative regulation of axonogenesis	7	1	0.40083035	1	NTN1
GO:0042391	BP	regulation of membrane potential	30	3	0.401088191	1	KCNE1,RNF207,CACNA1C
GO:2000178	BP	negative regulation of neural precursor cell proliferation	5	1	0.4011222072	1	VAX1
GO:0042474	BP	middle ear morphogenesis	3	1	0.4011413402	1	MSX1
GO:0044271	BP	cellular nitrogen compound biosynthetic process	292	22	0.4018257272	1	DMRT2,RAI1,VAX1,NKX2-3,ESRRG,ALX3,GRB7,HOXA6,HOXD3,HOXD4,LMX1A,MSX1,SIX6,OTX1,OTX2,PRDM13,PKNOX2,PRDM16,UCP1,ZIC4,ZNF469,NAPRT
GO:2001259	BP	positive regulation of cation channel activity	4	1	0.4019214438	1	RNF207
GO:0043524	BP	negative regulation of neuron apoptotic process	7	1	0.403058408	1	AGAP2
GO:0098771	BP	inorganic ion homeostasis	44	4	0.4034289941	1	HFE,PTH1R,CACNA1C,SLC12A8
GO:0030513	BP	positive regulation of BMP signaling pathway	5	1	0.4039002603	1	MSX1
GO:0106027	BP	neuron projection organization	7	1	0.4039986904	1	DNM3
GO:0055081	BP	anion homeostasis	5	1	0.404604245	1	SLC12A8
GO:0031102	BP	neuron projection regeneration	8	1	0.4047336486	1	RTN4RL2
GO:1902903	BP	regulation of supramolecular fiber organization	20	2	0.4063635149	1	VILL,SPTBN4
GO:0045444	BP	fat cell differentiation	19	2	0.4080432394	1	PRDM16,UCP1
GO:0046634	BP	regulation of alpha-beta T cell activation	7	1	0.4099289221	1	HFE
GO:0010644	BP	cell communication by electrical coupling	5	1	0.410065294	1	CACNA1C
GO:0015318	MF	inorganic molecular entity transmembrane transporter activity	42	4	0.4105205917	1	KCNE1,CACNA1C,SLC2A10,SLC12A8
GO:0001101	BP	response to acid chemical	8	1	0.4106046578	1	COL1A2
GO:0003012	BP	muscle system process	33	3	0.410896585	1	KCNE1,RNF207,CACNA1C
GO:0055080	BP	cation homeostasis	44	4	0.4109406168	1	HFE,PTH1R,CACNA1C,SLC12A8
GO:0040019	BP	positive regulation of embryonic development	4	1	0.4110663206	1	OTX2
GO:0030506	MF	ankyrin binding	3	1	0.4116011699	1	SPTBN4
GO:0050768	BP	negative regulation of neurogenesis	19	2	0.4125059231	1	VAX1,NTN1
GO:0120035	BP	regulation of plasma membrane bounded cell projection organization	52	4	0.4126320514	1	SYNE2,DNM3,RTN4RL2,NTN1
GO:0050729	BP	positive regulation of inflammatory response	11	1	0.4127091395	1	TTBK1
GO:1903050	BP	regulation of proteolysis involved in cellular protein catabolic process	7	1	0.4128786131	1	HFE
GO:0050727	BP	regulation of inflammatory response	22	2	0.4135197307	1	C1QTNF12,TTBK1
GO:0051224	BP	negative regulation of protein transport	7	1	0.4136290812	1	KCNE1
GO:1904950	BP	negative regulation of establishment of protein localization	7	1	0.4136290812	1	KCNE1
GO:2001020	BP	regulation of response to DNA damage stimulus	7	1	0.4139133449	1	MSX1
GO:0032412	BP	regulation of ion transmembrane transporter activity	16	2	0.4144013943	1	KCNE1,RNF207
GO:0005581	CC	collagen trimer	10	1	0.4156208539	1	COL1A2
GO:0003341	BP	cilium movement	11	1	0.4162240031	1	CFAP251
GO:0002709	BP	regulation of T cell mediated immunity	7	1	0.4166148	1	HFE
GO:0098813	BP	nuclear chromosome segregation	6	1	0.4166648461	1	REC8
GO:0022411	BP	cellular component disassembly	23	2	0.417097766	1	VILL,SPTBN4
GO:0007623	BP	circadian rhythm	8	1	0.4176095927	1	RAI1
GO:0001664	MF	G protein-coupled receptor binding	20	2	0.417797511	1	CNRIP1,DNM3
GO:0036126	CC	sperm flagellum	9	1	0.4178653661	1	CFAP251
GO:0048678	BP	response to axon injury	8	1	0.4190694235	1	RTN4RL2
GO:0022029	BP	telencephalon cell migration	9	1	0.419153629	1	SYNE2
GO:0097152	BP	mesenchymal cell apoptotic process	6	1	0.4194315243	1	MSX1
GO:2001053	BP	regulation of mesenchymal cell apoptotic process	6	1	0.4194315243	1	MSX1
GO:0099072	BP	regulation of postsynaptic membrane neurotransmitter receptor levels	5	1	0.4197156033	1	DNM3
GO:0019867	CC	outer membrane	6	1	0.419748473	1	SYNE2
GO:0031968	CC	organelle outer membrane	6	1	0.419748473	1	SYNE2
GO:0097553	BP	calcium ion transmembrane import into cytosol	6	1	0.4203284255	1	CACNA1C
GO:0000902	BP	cell morphogenesis	86	7	0.4208441607	1	VAX1,DNM3,LMX1A,MSX1,OTX2,SPTBN4,NTN1
GO:0008076	CC	voltage-gated potassium channel complex	7	1	0.4208571067	1	KCNE1
GO:0034705	CC	potassium channel complex	7	1	0.4208571067	1	KCNE1
GO:0071478	BP	cellular response to radiation	10	1	0.4211874065	1	CRIP1
GO:0007015	BP	actin filament organization	21	2	0.4213033395	1	VILL,SPTBN4
GO:0031344	BP	regulation of cell projection organization	53	4	0.4218816634	1	SYNE2,DNM3,RTN4RL2,NTN1
GO:0017053	CC	transcription repressor complex	8	1	0.4222421208	1	PRDM16
GO:0050801	BP	ion homeostasis	45	4	0.4237355204	1	HFE,PTH1R,CACNA1C,SLC12A8
GO:0071417	BP	cellular response to organonitrogen compound	38	3	0.4240869138	1	COL1A2,KCNE1,C1QTNF12
GO:0062013	BP	positive regulation of small molecule metabolic process	7	1	0.4242386353	1	PTH1R
GO:0002790	BP	peptide secretion	21	2	0.4244161326	1	HFE,C1QTNF12
GO:0030072	BP	peptide hormone secretion	21	2	0.4244161326	1	HFE,C1QTNF12
GO:0002028	BP	regulation of sodium ion transport	7	1	0.4244271827	1	SPTBN4
GO:0006821	BP	chloride transport	8	1	0.4259613084	1	SLC12A8
GO:0036477	CC	somatodendritic compartment	58	5	0.4267328643	1	DNM3,RTN4RL2,SPTBN4,CACNA1C,TTBK1
GO:2001056	BP	positive regulation of cysteine-type endopeptidase activity	8	1	0.4269783033	1	TTBK1
GO:0045111	CC	intermediate filament cytoskeleton	8	1	0.4270971748	1	SYNE2
GO:0050772	BP	positive regulation of axonogenesis	6	1	0.4274648215	1	NTN1
GO:0046872	MF	metal ion binding	242	17	0.4276949354	1	EFCAB10,DMRT2,RAI1,AGAP2,COL1A2,CRIP1,ESRRG,ITGA5,RNF207,LMX1A,PRDM13,RPS6KA2,PRDM16,CACNA1C,ZIC4,ZNF469,NAPRT
GO:0051961	BP	negative regulation of nervous system development	20	2	0.4278020206	1	VAX1,NTN1
GO:0048839	BP	inner ear development	23	2	0.4285165256	1	OTX1,NTN1
GO:0006612	BP	protein targeting to membrane	7	1	0.4295122184	1	KCNE1
GO:0090263	BP	positive regulation of canonical Wnt signaling pathway	8	1	0.430077677	1	ADGRA2
GO:0050803	BP	regulation of synapse structure or activity	20	2	0.4306072113	1	DNM3,NTN1
GO:0018022	BP	peptidyl-lysine methylation	8	1	0.433961928	1	PRDM16
GO:0034968	BP	histone lysine methylation	8	1	0.433961928	1	PRDM16
GO:0007160	BP	cell-matrix adhesion	21	2	0.4355859642	1	HOXD3,ITGA5
GO:0071772	BP	response to BMP	20	2	0.4356394614	1	HFE,MSX1
GO:0071773	BP	cellular response to BMP stimulus	20	2	0.4356394614	1	HFE,MSX1
GO:1901137	BP	carbohydrate derivative biosynthetic process	22	2	0.4360798236	1	SLC2A10,B3GNT9
GO:1903362	BP	regulation of cellular protein catabolic process	8	1	0.4361153758	1	HFE
GO:0022843	MF	voltage-gated cation channel activity	17	2	0.4362791275	1	KCNE1,CACNA1C
GO:0060284	BP	regulation of cell development	45	4	0.4363140415	1	VAX1,ADGRA2,TTBK1,NTN1
GO:0031334	BP	positive regulation of protein-containing complex assembly	10	1	0.4366481975	1	TTBK1
GO:0048878	BP	chemical homeostasis	65	5	0.4368760801	1	HFE,C1QTNF12,PTH1R,CACNA1C,SLC12A8
GO:0090068	BP	positive regulation of cell cycle process	10	1	0.4373670035	1	MSX1
GO:0044297	CC	cell body	48	4	0.4373747471	1	RTN4RL2,SPTBN4,CACNA1C,TTBK1
GO:0060389	BP	pathway-restricted SMAD protein phosphorylation	6	1	0.4381519668	1	HFE
GO:0060393	BP	regulation of pathway-restricted SMAD protein phosphorylation	6	1	0.4381519668	1	HFE
GO:0019887	MF	protein kinase regulator activity	9	1	0.4382898867	1	AGAP2
GO:0010595	BP	positive regulation of endothelial cell migration	8	1	0.4385361387	1	ADGRA2
GO:0006874	BP	cellular calcium ion homeostasis	22	2	0.4389058578	1	PTH1R,CACNA1C
GO:0007059	BP	chromosome segregation	7	1	0.4390649689	1	REC8
GO:0010975	BP	regulation of neuron projection development	37	3	0.4393262677	1	DNM3,RTN4RL2,NTN1
GO:0097190	BP	apoptotic signaling pathway	23	2	0.440035884	1	CRIP1,MSX1
GO:0043270	BP	positive regulation of ion transport	17	2	0.4401246641	1	KCNE1,RNF207
GO:0050808	BP	synapse organization	37	3	0.4407262595	1	DNM3,LMX1A,NTN1
GO:0032879	BP	regulation of localization	175	13	0.4408391907	1	SYNE2,ADGRA2,DNM3,GRB7,HFE,ITGA5,KCNE1,C1QTNF12,RNF207,SPTBN4,CACNA1C,CD247,NTN1
GO:0002274	BP	myeloid leukocyte activation	10	1	0.4412254368	1	TTBK1
GO:0071407	BP	cellular response to organic cyclic compound	41	3	0.4420364066	1	ESRRG,KCNE1,UCP1
GO:0046683	BP	response to organophosphorus	9	1	0.4424418706	1	KCNE1
GO:0051591	BP	response to cAMP	9	1	0.4424418706	1	KCNE1
GO:0060401	BP	cytosolic calcium ion transport	7	1	0.4430371581	1	CACNA1C
GO:0060402	BP	calcium ion transport into cytosol	7	1	0.4430371581	1	CACNA1C
GO:0015833	BP	peptide transport	22	2	0.4430926023	1	HFE,C1QTNF12
GO:0006954	BP	inflammatory response	40	3	0.4441872009	1	IL17C,C1QTNF12,TTBK1
GO:0030036	BP	actin cytoskeleton organization	43	4	0.4469248977	1	AGAP2,VILL,SPTBN4,RTKN
GO:0018107	BP	peptidyl-threonine phosphorylation	8	1	0.4470527118	1	TTBK1
GO:0018210	BP	peptidyl-threonine modification	8	1	0.4470527118	1	TTBK1
GO:0042327	BP	positive regulation of phosphorylation	56	4	0.4472983118	1	AGAP2,HFE,ITGA5,TTBK1
GO:0002768	BP	immune response-regulating cell surface receptor signaling pathway	10	1	0.4478642508	1	CD247
GO:0034763	BP	negative regulation of transmembrane transport	9	1	0.4484725161	1	KCNE1
GO:0031225	CC	anchored component of membrane	10	1	0.4488320926	1	RTN4RL2
GO:0031214	BP	biomineral tissue development	17	2	0.448848283	1	COL1A2,PTH1R
GO:0110148	BP	biomineralization	17	2	0.448848283	1	COL1A2,PTH1R
GO:0046883	BP	regulation of hormone secretion	21	2	0.4492323683	1	HFE,C1QTNF12
GO:0120025	CC	plasma membrane bounded cell projection	138	10	0.449497231	1	CFAP251,SYNE2,ADGRA2,DNM3,RTN4RL2,ITGA5,OTX2,TMEM216,SPTBN4,CACNA1C
GO:0010950	BP	positive regulation of endopeptidase activity	9	1	0.4496111496	1	TTBK1
GO:0010952	BP	positive regulation of peptidase activity	9	1	0.4496111496	1	TTBK1
GO:0061053	BP	somite development	9	1	0.4511616194	1	DMRT2
GO:0030546	MF	signaling receptor activator activity	27	2	0.4517367735	1	IL17C,C1QTNF12
GO:0048018	MF	receptor ligand activity	27	2	0.4517367735	1	IL17C,C1QTNF12
GO:0051047	BP	positive regulation of secretion	24	2	0.4517852968	1	HFE,C1QTNF12
GO:0010557	BP	positive regulation of macromolecule biosynthetic process	155	12	0.4526289749	1	DMRT2,RAI1,NKX2-3,ESRRG,HOXD3,HOXD4,LMX1A,MSX1,OTX1,OTX2,PRDM16,SLC2A10
GO:0043167	MF	ion binding	331	23	0.452630088	1	EFCAB10,DMRT2,RAI1,AGAP2,COL1A2,CRIP1,ESRRG,DNM3,GNMT,ITGA5,RNF207,LMX1A,VILL,PRDM13,RPS6KA2,RTKN,PRDM16,UCP1,CACNA1C,ZIC4,ZNF469,TTBK1,NAPRT
GO:0002367	BP	cytokine production involved in immune response	9	1	0.4527210865	1	HFE
GO:0002718	BP	regulation of cytokine production involved in immune response	9	1	0.4527210865	1	HFE
GO:0021885	BP	forebrain cell migration	10	1	0.4541477749	1	SYNE2
GO:0045995	BP	regulation of embryonic development	5	1	0.4548107985	1	OTX2
GO:0001947	BP	heart looping	9	1	0.4548532156	1	RNF207
GO:0003143	BP	embryonic heart tube morphogenesis	9	1	0.4548532156	1	RNF207
GO:0061371	BP	determination of heart left/right asymmetry	9	1	0.4548532156	1	RNF207
GO:0021782	BP	glial cell development	7	1	0.4553563615	1	TTBK1
GO:0051240	BP	positive regulation of multicellular organismal process	109	8	0.4559418366	1	ESRRG,ITGA5,OTX2,SPTBN4,PRDM16,UCP1,TTBK1,NTN1
GO:0032870	BP	cellular response to hormone stimulus	40	3	0.4559931731	1	ESRRG,C1QTNF12,UCP1
GO:0007420	BP	brain development	85	7	0.4561936796	1	VAX1,SYNE2,LMX1A,MSX1,OTX1,OTX2,TTBK1
GO:0032868	BP	response to insulin	9	1	0.4566529829	1	C1QTNF12
GO:0032869	BP	cellular response to insulin stimulus	9	1	0.4566529829	1	C1QTNF12
GO:0051963	BP	regulation of synapse assembly	10	1	0.4567869574	1	NTN1
GO:0019842	MF	vitamin binding	8	1	0.4570632125	1	GNMT
GO:0001678	BP	cellular glucose homeostasis	11	1	0.4573108696	1	C1QTNF12
GO:0010629	BP	negative regulation of gene expression	68	5	0.4574447222	1	GRB7,HFE,MIR199A2,SLC2A10,TTBK1
GO:0070161	CC	anchoring junction	61	5	0.4587473528	1	SYNE2,GRB7,ITGA5,SPTBN4,SCARF2
GO:0000775	CC	chromosome, centromeric region	11	1	0.4595423362	1	REC8
GO:0009987	BP	cellular process	867	58	0.4600596002	1	DMRT2,RAI1,VAX1,AGAP2,COL1A2,CRIP1,CFAP251,NKX2-3,ESRRG,SORCS3,SYNE2,ALX3,CNRIP1,ADGRA2,DNM3,IL17C,GNMT,GRB7,HFE,HOXA6,HOXD3,HOXD4,RTN4RL2,ITGA5,KCNE1,C1QTNF12,RNF207,LMX1A,MSX1,SIX6,OTX1,OTX2,VILL,TMEM216,SHC3,GOLGA2P5,PTH1R,SPTBN4,PRDM13,RPS6KA2,RTKN,PKNOX2,PRDM16,UCP1,CACNA1C,SLC2A10,ZIC4,ACRBP,SLC12A8,ZNF469,TTBK1,B3GNT9,SCARF2,SLC16A5,CD247,NAPRT,NTN1,REC8
GO:0004712	MF	protein serine/threonine/tyrosine kinase activity	23	2	0.4603398824	1	RPS6KA2,TTBK1
GO:0050920	BP	regulation of chemotaxis	12	1	0.4611909414	1	ADGRA2
GO:0032092	BP	positive regulation of protein binding	7	1	0.4612877977	1	HFE
GO:0035107	BP	appendage morphogenesis	30	3	0.4617302099	1	ALX3,MSX1,CACNA1C
GO:0035108	BP	limb morphogenesis	30	3	0.4617302099	1	ALX3,MSX1,CACNA1C
GO:0048536	BP	spleen development	7	1	0.4620058128	1	NKX2-3
GO:0140014	BP	mitotic nuclear division	7	1	0.4621856255	1	REC8
GO:1901796	BP	regulation of signal transduction by p53 class mediator	10	1	0.4622021113	1	MSX1
GO:0042594	BP	response to starvation	9	1	0.4626827232	1	HFE
GO:0019207	MF	kinase regulator activity	10	1	0.4627614447	1	AGAP2
GO:0051252	BP	regulation of RNA metabolic process	272	20	0.4629934243	1	DMRT2,RAI1,VAX1,NKX2-3,ESRRG,ALX3,HOXA6,HOXD3,HOXD4,LMX1A,MSX1,SIX6,OTX1,OTX2,PRDM13,PKNOX2,PRDM16,UCP1,ZIC4,ZNF469
GO:0051247	BP	positive regulation of protein metabolic process	76	5	0.4632229109	1	AGAP2,HFE,ITGA5,SLC2A10,TTBK1
GO:0034613	BP	cellular protein localization	62	5	0.4632902697	1	HFE,KCNE1,MSX1,SPTBN4,CD247
GO:0032024	BP	positive regulation of insulin secretion	10	1	0.4633008003	1	C1QTNF12
GO:1903828	BP	negative regulation of protein localization	9	1	0.4633717691	1	KCNE1
GO:0051235	BP	maintenance of location	9	1	0.4635278516	1	CACNA1C
GO:0022898	BP	regulation of transmembrane transporter activity	17	2	0.4637036952	1	KCNE1,RNF207
GO:0014074	BP	response to purine-containing compound	10	1	0.4638912276	1	KCNE1
GO:0009991	BP	response to extracellular stimulus	24	2	0.4647031959	1	HFE,UCP1
GO:0045944	BP	positive regulation of transcription by RNA polymerase II	126	10	0.4647648809	1	DMRT2,NKX2-3,ESRRG,HOXD3,HOXD4,LMX1A,MSX1,OTX1,OTX2,PRDM16
GO:0007017	BP	microtubule-based process	41	3	0.4652129659	1	CFAP251,SYNE2,GOLGA2P5
GO:0030545	MF	signaling receptor regulator activity	28	2	0.4652409572	1	IL17C,C1QTNF12
GO:0030312	CC	external encapsulating structure	47	3	0.4653628611	1	COL1A2,RTN4RL2,NTN1
GO:0031012	CC	extracellular matrix	47	3	0.4653628611	1	COL1A2,RTN4RL2,NTN1
GO:0010628	BP	positive regulation of gene expression	80	6	0.4657765304	1	HFE,HOXD3,RNF207,RPS6KA2,SLC2A10,TTBK1
GO:0010721	BP	negative regulation of cell development	22	2	0.4659305957	1	VAX1,NTN1
GO:0030003	BP	cellular cation homeostasis	36	3	0.4659419295	1	HFE,PTH1R,CACNA1C
GO:0023019	BP	signal transduction involved in regulation of gene expression	4	1	0.4662864262	1	MSX1
GO:0016050	BP	vesicle organization	11	1	0.466635671	1	ACRBP
GO:0001932	BP	regulation of protein phosphorylation	64	5	0.4667074293	1	AGAP2,HFE,ITGA5,SPTBN4,TTBK1
GO:0003676	MF	nucleic acid binding	260	19	0.4672909392	1	DMRT2,VAX1,NKX2-3,ESRRG,ALX3,GRB7,HOXA6,HOXD3,HOXD4,LMX1A,MSX1,SIX6,OTX1,OTX2,PRDM13,PKNOX2,PRDM16,ZIC4,ZNF469
GO:0010564	BP	regulation of cell cycle process	30	2	0.4678450905	1	MSX1,RPS6KA2
GO:0046916	BP	cellular transition metal ion homeostasis	8	1	0.4678946141	1	HFE
GO:0097729	CC	9+2 motile cilium	11	1	0.4687108766	1	CFAP251
GO:0006915	BP	apoptotic process	111	8	0.4688820593	1	AGAP2,CRIP1,ALX3,ITGA5,MSX1,RPS6KA2,RTKN,NTN1
GO:0009895	BP	negative regulation of catabolic process	21	2	0.4689021204	1	AGAP2,HFE
GO:0000287	MF	magnesium ion binding	12	1	0.469134266	1	RPS6KA2
GO:0016607	CC	nuclear speck	13	1	0.4693345553	1	HOXA6
GO:0044815	CC	DNA packaging complex	9	1	0.4699139988	1	REC8
GO:0070727	BP	cellular macromolecule localization	63	5	0.4718179952	1	HFE,KCNE1,MSX1,SPTBN4,CD247
GO:0030199	BP	collagen fibril organization	9	1	0.4734359231	1	COL1A2
GO:0030162	BP	regulation of proteolysis	40	3	0.4737226204	1	HFE,RPS6KA2,TTBK1
GO:0048584	BP	positive regulation of response to stimulus	116	8	0.4737785116	1	ADGRA2,HFE,ITGA5,C1QTNF12,MSX1,SLC2A10,TTBK1,CD247
GO:0005622	CC	intracellular anatomical structure	747	51	0.4745266487	1	DMRT2,RAI1,VAX1,AGAP2,COL1A2,CFAP95,CRIP1,CFAP251,NKX2-3,ESRRG,SYNE2,ALX3,CNRIP1,DNM3,GNMT,GRB7,HFE,HOXA6,HOXD3,HOXD4,ITGA5,KCNE1,RNF207,LMX1A,MSX1,SIX6,OTX1,OTX2,VILL,TMEM216,SHC3,GOLGA2P5,PTH1R,SPTBN4,PRDM13,RPS6KA2,RTKN,PKNOX2,PRDM16,UCP1,CACNA1C,SLC2A10,ZIC4,ACRBP,ZNF469,TTBK1,B3GNT9,CD247,NAPRT,NTN1,REC8
GO:0008543	BP	fibroblast growth factor receptor signaling pathway	8	1	0.4745324683	1	OTX2
GO:0048002	BP	antigen processing and presentation of peptide antigen	11	1	0.4754715322	1	HFE
GO:0045121	CC	membrane raft	22	2	0.4760337516	1	RTN4RL2,KCNE1
GO:0098857	CC	membrane microdomain	22	2	0.4760337516	1	RTN4RL2,KCNE1
GO:0051640	BP	organelle localization	23	2	0.4764848059	1	SYNE2,NTN1
GO:0009791	BP	post-embryonic development	6	1	0.4767845691	1	NKX2-3
GO:0008285	BP	negative regulation of cell population proliferation	56	4	0.4776483781	1	VAX1,MSX1,PTH1R,RPS6KA2
GO:0032963	BP	collagen metabolic process	8	1	0.4790626639	1	COL1A2
GO:0008344	BP	adult locomotory behavior	7	1	0.4801649703	1	SPTBN4
GO:0014015	BP	positive regulation of gliogenesis	8	1	0.4811677997	1	TTBK1
GO:0046907	BP	intracellular transport	51	4	0.4817460319	1	AGAP2,SYNE2,KCNE1,NTN1
GO:2000377	BP	regulation of reactive oxygen species metabolic process	10	1	0.4818126042	1	UCP1
GO:0009948	BP	anterior/posterior axis specification	7	1	0.4824063417	1	OTX2
GO:0002456	BP	T cell mediated immunity	10	1	0.4828813225	1	HFE
GO:0002695	BP	negative regulation of leukocyte activation	8	1	0.4829704448	1	HFE
GO:0051250	BP	negative regulation of lymphocyte activation	8	1	0.4829704448	1	HFE
GO:0016032	BP	viral process	12	1	0.4829751615	1	ITGA5
GO:0034765	BP	regulation of ion transmembrane transport	33	3	0.4830653954	1	KCNE1,RNF207,CACNA1C
GO:0120034	BP	positive regulation of plasma membrane bounded cell projection assembly	10	1	0.4837800258	1	DNM3
GO:0045685	BP	regulation of glial cell differentiation	9	1	0.4848781062	1	TTBK1
GO:0042886	BP	amide transport	24	2	0.4857181732	1	HFE,C1QTNF12
GO:0030177	BP	positive regulation of Wnt signaling pathway	10	1	0.4857211403	1	ADGRA2
GO:1901699	BP	cellular response to nitrogen compound	44	3	0.4857619376	1	COL1A2,KCNE1,C1QTNF12
GO:0005887	CC	integral component of plasma membrane	127	8	0.4857979267	1	SORCS3,HFE,ITGA5,KCNE1,PTH1R,CACNA1C,SLC2A10,SLC16A5
GO:0012501	BP	programmed cell death	114	8	0.4858466119	1	AGAP2,CRIP1,ALX3,ITGA5,MSX1,RPS6KA2,RTKN,NTN1
GO:0043177	MF	organic acid binding	6	1	0.4864102939	1	GNMT
GO:0002706	BP	regulation of lymphocyte mediated immunity	10	1	0.4872085407	1	HFE
GO:0009266	BP	response to temperature stimulus	10	1	0.4876349471	1	UCP1
GO:0048857	BP	neural nucleus development	10	1	0.4878174249	1	TTBK1
GO:0055076	BP	transition metal ion homeostasis	9	1	0.4882381514	1	HFE
GO:0045786	BP	negative regulation of cell cycle	12	1	0.4883209767	1	RPS6KA2
GO:0034504	BP	protein localization to nucleus	9	1	0.4884625053	1	MSX1
GO:0006950	BP	response to stress	169	11	0.4886273458	1	CRIP1,IL17C,HFE,RTN4RL2,ITGA5,C1QTNF12,MSX1,UCP1,TTBK1,NAPRT,REC8
GO:0090288	BP	negative regulation of cellular response to growth factor stimulus	13	1	0.4886722135	1	ADGRA2
GO:0021954	BP	central nervous system neuron development	9	1	0.4888403328	1	SPTBN4
GO:0032409	BP	regulation of transporter activity	19	2	0.4890446579	1	KCNE1,RNF207
GO:1902692	BP	regulation of neuroblast proliferation	5	1	0.4892560737	1	VAX1
GO:0035710	BP	CD4-positive, alpha-beta T cell activation	8	1	0.4896487009	1	NKX2-3
GO:0043367	BP	CD4-positive, alpha-beta T cell differentiation	8	1	0.4896487009	1	NKX2-3
GO:0046632	BP	alpha-beta T cell differentiation	8	1	0.4896487009	1	NKX2-3
GO:0050793	BP	regulation of developmental process	195	14	0.4899302441	1	DMRT2,RAI1,VAX1,ADGRA2,DNM3,HOXD3,ITGA5,RNF207,LMX1A,MSX1,OTX2,SPTBN4,TTBK1,NTN1
GO:0051899	BP	membrane depolarization	5	1	0.4900614898	1	CACNA1C
GO:0007548	BP	sex differentiation	26	2	0.4912075624	1	DMRT2,REC8
GO:0045893	BP	positive regulation of transcription, DNA-templated	142	11	0.4914122563	1	DMRT2,RAI1,NKX2-3,ESRRG,HOXD3,HOXD4,LMX1A,MSX1,OTX1,OTX2,PRDM16
GO:1902680	BP	positive regulation of RNA biosynthetic process	142	11	0.4914122563	1	DMRT2,RAI1,NKX2-3,ESRRG,HOXD3,HOXD4,LMX1A,MSX1,OTX1,OTX2,PRDM16
GO:1903508	BP	positive regulation of nucleic acid-templated transcription	142	11	0.4914122563	1	DMRT2,RAI1,NKX2-3,ESRRG,HOXD3,HOXD4,LMX1A,MSX1,OTX1,OTX2,PRDM16
GO:0001894	BP	tissue homeostasis	13	1	0.4939436692	1	PTH1R
GO:0031346	BP	positive regulation of cell projection organization	25	2	0.4944564271	1	DNM3,NTN1
GO:0098948	CC	intrinsic component of postsynaptic specialization membrane	7	1	0.4950036821	1	SORCS3
GO:0099060	CC	integral component of postsynaptic specialization membrane	7	1	0.4950036821	1	SORCS3
GO:1901363	MF	heterocyclic compound binding	363	26	0.4952219336	1	DMRT2,VAX1,AGAP2,NKX2-3,ESRRG,ALX3,DNM3,GNMT,GRB7,HOXA6,HOXD3,HOXD4,LMX1A,MSX1,SIX6,OTX1,OTX2,PRDM13,RPS6KA2,RTKN,PKNOX2,PRDM16,UCP1,ZIC4,ZNF469,TTBK1
GO:0030426	CC	growth cone	11	1	0.495541962	1	OTX2
GO:0030427	CC	site of polarized growth	11	1	0.495541962	1	OTX2
GO:0030425	CC	dendrite	40	3	0.4976006754	1	DNM3,RTN4RL2,CACNA1C
GO:0097447	CC	dendritic tree	40	3	0.4976006754	1	DNM3,RTN4RL2,CACNA1C
GO:0030695	MF	GTPase regulator activity	25	2	0.4980100478	1	AGAP2,RTKN
GO:0060589	MF	nucleoside-triphosphatase regulator activity	25	2	0.4980100478	1	AGAP2,RTKN
GO:0042063	BP	gliogenesis	26	2	0.4980778941	1	SYNE2,TTBK1
GO:0005244	MF	voltage-gated ion channel activity	21	2	0.4981054841	1	KCNE1,CACNA1C
GO:0022832	MF	voltage-gated channel activity	21	2	0.4981054841	1	KCNE1,CACNA1C
GO:0048609	BP	multicellular organismal reproductive process	50	3	0.4981549958	1	RPS6KA2,ACRBP,REC8
GO:0043271	BP	negative regulation of ion transport	10	1	0.4981934404	1	KCNE1
GO:0005794	CC	Golgi apparatus	83	5	0.4988773637	1	DNM3,ITGA5,GOLGA2P5,B3GNT9,CD247
GO:0040007	BP	growth	60	5	0.4997635193	1	RAI1,LMX1A,MSX1,SPTBN4,NTN1
GO:0010927	BP	cellular component assembly involved in morphogenesis	9	1	0.4998249103	1	ACRBP
GO:0005930	CC	axoneme	10	1	0.4998823524	1	CFAP251
GO:0097014	CC	ciliary plasm	10	1	0.4998823524	1	CFAP251
GO:0008514	MF	organic anion transmembrane transporter activity	9	1	0.5003040696	1	SLC2A10
GO:0060324	BP	face development	8	1	0.5006635488	1	MSX1
GO:0044057	BP	regulation of system process	47	4	0.5011451126	1	KCNE1,RNF207,SPTBN4,CACNA1C
GO:0048546	BP	digestive tract morphogenesis	8	1	0.5012314244	1	NKX2-3
GO:0031401	BP	positive regulation of protein modification process	58	4	0.5015902671	1	AGAP2,HFE,ITGA5,TTBK1
GO:0010038	BP	response to metal ion	26	2	0.5020082894	1	CRIP1,HFE
GO:0042383	CC	sarcolemma	10	1	0.5024417097	1	CACNA1C
GO:0051179	BP	localization	335	23	0.5024528266	1	VAX1,AGAP2,CFAP251,NKX2-3,SYNE2,ADGRA2,DNM3,GRB7,HFE,ITGA5,KCNE1,C1QTNF12,RNF207,MSX1,SPTBN4,UCP1,CACNA1C,SLC2A10,SLC12A8,SCARF2,SLC16A5,CD247,NTN1
GO:0006810	BP	transport	214	15	0.5044334521	1	AGAP2,SYNE2,DNM3,HFE,KCNE1,C1QTNF12,RNF207,SPTBN4,UCP1,CACNA1C,SLC2A10,SLC12A8,SCARF2,SLC16A5,NTN1
GO:0007218	BP	neuropeptide signaling pathway	11	1	0.5057258538	1	SORCS3
GO:0007626	BP	locomotory behavior	21	2	0.5060466065	1	LMX1A,SPTBN4
GO:0007283	BP	spermatogenesis	30	2	0.5072140031	1	ACRBP,REC8
GO:0048232	BP	male gamete generation	30	2	0.5072140031	1	ACRBP,REC8
GO:0005884	CC	actin filament	6	1	0.5076625338	1	SPTBN4
GO:0007399	BP	nervous system development	223	16	0.5084936509	1	VAX1,SYNE2,ADGRA2,DNM3,HOXD3,RTN4RL2,LMX1A,MSX1,OTX1,OTX2,SHC3,SPTBN4,PRDM13,ZIC4,TTBK1,NTN1
GO:0046332	MF	SMAD binding	8	1	0.5098229391	1	COL1A2
GO:0050731	BP	positive regulation of peptidyl-tyrosine phosphorylation	13	1	0.5099276058	1	ITGA5
GO:0021543	BP	pallium development	22	2	0.5100324479	1	SYNE2,LMX1A
GO:0060512	BP	prostate gland morphogenesis	9	1	0.5100569792	1	CRIP1
GO:0045321	BP	leukocyte activation	43	3	0.5103893075	1	NKX2-3,HFE,TTBK1
GO:0097159	MF	organic cyclic compound binding	365	26	0.510497542	1	DMRT2,VAX1,AGAP2,NKX2-3,ESRRG,ALX3,DNM3,GNMT,GRB7,HOXA6,HOXD3,HOXD4,LMX1A,MSX1,SIX6,OTX1,OTX2,PRDM13,RPS6KA2,RTKN,PKNOX2,PRDM16,UCP1,ZIC4,ZNF469,TTBK1
GO:0045862	BP	positive regulation of proteolysis	12	1	0.5111950632	1	TTBK1
GO:0006066	BP	alcohol metabolic process	13	1	0.5113624069	1	PTH1R
GO:0090407	BP	organophosphate biosynthetic process	21	2	0.5138186581	1	PTH1R,NAPRT
GO:0060322	BP	head development	89	7	0.5142384504	1	VAX1,SYNE2,LMX1A,MSX1,OTX1,OTX2,TTBK1
GO:0015075	MF	ion transmembrane transporter activity	48	4	0.5143294259	1	KCNE1,CACNA1C,SLC2A10,SLC12A8
GO:0032147	BP	activation of protein kinase activity	9	1	0.514875421	1	AGAP2
GO:0016324	CC	apical plasma membrane	21	2	0.515037	1	KCNE1,PTH1R
GO:0015630	CC	microtubule cytoskeleton	58	4	0.5160567464	1	DNM3,RPS6KA2,PKNOX2,TTBK1
GO:0050777	BP	negative regulation of immune response	10	1	0.5161756387	1	HFE
GO:0098687	CC	chromosomal region	14	1	0.5177801124	1	REC8
GO:0032504	BP	multicellular organism reproduction	52	3	0.5186152763	1	RPS6KA2,ACRBP,REC8
GO:1901566	BP	organonitrogen compound biosynthetic process	62	4	0.5188250804	1	GRB7,SLC2A10,B3GNT9,NAPRT
GO:0005342	MF	organic acid transmembrane transporter activity	11	1	0.5189029027	1	SLC16A5
GO:0046943	MF	carboxylic acid transmembrane transporter activity	11	1	0.5189029027	1	SLC16A5
GO:0005912	CC	adherens junction	8	1	0.5194150531	1	SPTBN4
GO:0030100	BP	regulation of endocytosis	10	1	0.52014903	1	HFE
GO:0030516	BP	regulation of axon extension	9	1	0.5204345273	1	NTN1
GO:0048675	BP	axon extension	9	1	0.5204345273	1	NTN1
GO:0061387	BP	regulation of extent of cell growth	9	1	0.5204345273	1	NTN1
GO:0031349	BP	positive regulation of defense response	14	1	0.5206145217	1	TTBK1
GO:0042110	BP	T cell activation	26	2	0.5206397283	1	NKX2-3,HFE
GO:0010634	BP	positive regulation of epithelial cell migration	11	1	0.5211884468	1	ADGRA2
GO:0050805	BP	negative regulation of synaptic transmission	10	1	0.52181114	1	SORCS3
GO:0006873	BP	cellular ion homeostasis	38	3	0.5219362697	1	HFE,PTH1R,CACNA1C
GO:0019219	BP	regulation of nucleobase-containing compound metabolic process	282	20	0.5226554043	1	DMRT2,RAI1,VAX1,NKX2-3,ESRRG,ALX3,HOXA6,HOXD3,HOXD4,LMX1A,MSX1,SIX6,OTX1,OTX2,PRDM13,PKNOX2,PRDM16,UCP1,ZIC4,ZNF469
GO:0050714	BP	positive regulation of protein secretion	13	1	0.523237004	1	C1QTNF12
GO:0043491	BP	protein kinase B signaling	14	1	0.523798175	1	C1QTNF12
GO:1901135	BP	carbohydrate derivative metabolic process	40	3	0.5242601148	1	GNMT,SLC2A10,B3GNT9
GO:0035050	BP	embryonic heart tube development	10	1	0.5255808451	1	RNF207
GO:0021766	BP	hippocampus development	10	1	0.5258179186	1	LMX1A
GO:1901215	BP	negative regulation of neuron death	10	1	0.5260655779	1	AGAP2
GO:0002703	BP	regulation of leukocyte mediated immunity	12	1	0.5260692407	1	HFE
GO:0009746	BP	response to hexose	12	1	0.5262563074	1	C1QTNF12
GO:0009749	BP	response to glucose	12	1	0.5262563074	1	C1QTNF12
GO:0034284	BP	response to monosaccharide	12	1	0.5262563074	1	C1QTNF12
GO:0072657	BP	protein localization to membrane	23	2	0.5279537725	1	KCNE1,SPTBN4
GO:0005875	CC	microtubule associated complex	12	1	0.5308532055	1	TTBK1
GO:1905330	BP	regulation of morphogenesis of an epithelium	12	1	0.5309465406	1	RNF207
GO:0033554	BP	cellular response to stress	81	5	0.5321852538	1	CRIP1,RTN4RL2,MSX1,UCP1,REC8
GO:0050767	BP	regulation of neurogenesis	37	3	0.5332806161	1	VAX1,TTBK1,NTN1
GO:0019902	MF	phosphatase binding	10	1	0.5333490785	1	SPTBN4
GO:0045860	BP	positive regulation of protein kinase activity	28	2	0.5337371821	1	AGAP2,TTBK1
GO:0055074	BP	calcium ion homeostasis	26	2	0.5344256018	1	PTH1R,CACNA1C
GO:0072593	BP	reactive oxygen species metabolic process	13	1	0.5357102073	1	UCP1
GO:0051726	BP	regulation of cell cycle	50	3	0.536120648	1	MSX1,RPS6KA2,TTBK1
GO:0000228	CC	nuclear chromosome	12	1	0.5361321202	1	REC8
GO:0035282	BP	segmentation	12	1	0.5363225801	1	DMRT2
GO:0022008	BP	neurogenesis	155	11	0.5374794028	1	VAX1,SYNE2,DNM3,HOXD3,RTN4RL2,LMX1A,OTX2,SPTBN4,PRDM13,TTBK1,NTN1
GO:0019216	BP	regulation of lipid metabolic process	13	1	0.5379019422	1	AGAP2
GO:0043401	BP	steroid hormone mediated signaling pathway	12	1	0.5390344513	1	ESRRG
GO:0050769	BP	positive regulation of neurogenesis	20	2	0.5390577864	1	TTBK1,NTN1
GO:0034702	CC	ion channel complex	25	2	0.5398106697	1	KCNE1,CACNA1C
GO:1902495	CC	transmembrane transporter complex	25	2	0.5398106697	1	KCNE1,CACNA1C
GO:0005938	CC	cell cortex	24	2	0.5412287628	1	SPTBN4,RTKN
GO:0042113	BP	B cell activation	12	1	0.5415042277	1	NKX2-3
GO:0051270	BP	regulation of cellular component movement	87	6	0.5422535131	1	SYNE2,ADGRA2,GRB7,ITGA5,CACNA1C,NTN1
GO:1903829	BP	positive regulation of protein localization	28	2	0.5432426184	1	C1QTNF12,CD247
GO:0072503	BP	cellular divalent inorganic cation homeostasis	26	2	0.5435427734	1	PTH1R,CACNA1C
GO:0017148	BP	negative regulation of translation	10	1	0.5435631345	1	GRB7
GO:0034249	BP	negative regulation of cellular amide metabolic process	10	1	0.5435631345	1	GRB7
GO:0030850	BP	prostate gland development	10	1	0.5436351867	1	CRIP1
GO:0072331	BP	signal transduction by p53 class mediator	12	1	0.54372046	1	MSX1
GO:0140513	CC	nuclear protein-containing complex	35	2	0.5443428377	1	SYNE2,REC8
GO:0006605	BP	protein targeting	12	1	0.5446976225	1	KCNE1
GO:1901617	BP	organic hydroxy compound biosynthetic process	12	1	0.5456080301	1	PTH1R
GO:0040011	BP	locomotion	145	10	0.5463278167	1	VAX1,CFAP251,NKX2-3,SYNE2,ADGRA2,GRB7,ITGA5,LMX1A,OTX2,NTN1
GO:0003018	BP	vascular process in circulatory system	11	1	0.5478028322	1	SLC2A10
GO:2000677	BP	regulation of transcription regulatory region DNA binding	7	1	0.5478263447	1	MSX1
GO:0002694	BP	regulation of leukocyte activation	30	2	0.5488409216	1	HFE,TTBK1
GO:0002253	BP	activation of immune response	14	1	0.5492735712	1	CD247
GO:0003713	MF	transcription coactivator activity	11	1	0.5493433831	1	PRDM16
GO:0090150	BP	establishment of protein localization to membrane	10	1	0.5496569146	1	KCNE1
GO:0001706	BP	endoderm formation	11	1	0.5502081452	1	ITGA5
GO:0035987	BP	endodermal cell differentiation	11	1	0.5502081452	1	ITGA5
GO:0005929	CC	cilium	34	2	0.5513618839	1	CFAP251,TMEM216
GO:0031347	BP	regulation of defense response	29	2	0.5515135877	1	C1QTNF12,TTBK1
GO:1990351	CC	transporter complex	26	2	0.5516480484	1	KCNE1,CACNA1C
GO:0019220	BP	regulation of phosphate metabolic process	88	6	0.5521326677	1	AGAP2,HFE,ITGA5,PTH1R,SPTBN4,TTBK1
GO:0051174	BP	regulation of phosphorus metabolic process	88	6	0.5521326677	1	AGAP2,HFE,ITGA5,PTH1R,SPTBN4,TTBK1
GO:0032838	CC	plasma membrane bounded cell projection cytoplasm	13	1	0.5521784931	1	CFAP251
GO:0051260	BP	protein homooligomerization	13	1	0.5524419396	1	GNMT
GO:0008219	BP	cell death	122	8	0.5524590115	1	AGAP2,CRIP1,ALX3,ITGA5,MSX1,RPS6KA2,RTKN,NTN1
GO:0030334	BP	regulation of cell migration	73	5	0.5528207679	1	SYNE2,ADGRA2,GRB7,ITGA5,NTN1
GO:0034330	BP	cell junction organization	55	4	0.5530072719	1	DNM3,ITGA5,LMX1A,NTN1
GO:0000793	CC	condensed chromosome	10	1	0.5533206944	1	REC8
GO:0051234	BP	establishment of localization	220	15	0.5533605161	1	AGAP2,SYNE2,DNM3,HFE,KCNE1,C1QTNF12,RNF207,SPTBN4,UCP1,CACNA1C,SLC2A10,SLC12A8,SCARF2,SLC16A5,NTN1
GO:0002700	BP	regulation of production of molecular mediator of immune response	13	1	0.5537460374	1	HFE
GO:0001701	BP	in utero embryonic development	27	2	0.5541291068	1	MSX1,PTH1R
GO:0060840	BP	artery development	9	1	0.5545865953	1	SLC2A10
GO:0099173	BP	postsynapse organization	10	1	0.5547734217	1	DNM3
GO:0031589	BP	cell-substrate adhesion	26	2	0.5553352114	1	HOXD3,ITGA5
GO:0005249	MF	voltage-gated potassium channel activity	8	1	0.5555272394	1	KCNE1
GO:0015459	MF	potassium channel regulator activity	9	1	0.5570565738	1	KCNE1
GO:0005743	CC	mitochondrial inner membrane	11	1	0.5570676602	1	UCP1
GO:0035914	BP	skeletal muscle cell differentiation	7	1	0.5573165485	1	VAX1
GO:0072132	BP	mesenchyme morphogenesis	11	1	0.5581588777	1	MSX1
GO:0031965	CC	nuclear membrane	14	1	0.5584714577	1	SYNE2
GO:0050770	BP	regulation of axonogenesis	11	1	0.5587182071	1	NTN1
GO:0002822	BP	regulation of adaptive immune response based on somatic recombination of immune receptors built from immunoglobulin superfamily domains	13	1	0.5595529937	1	HFE
GO:0098552	CC	side of membrane	32	2	0.5597874663	1	HFE,ITGA5
GO:0010810	BP	regulation of cell-substrate adhesion	12	1	0.5600605115	1	ITGA5
GO:0015698	BP	inorganic anion transport	11	1	0.5600984144	1	SLC12A8
GO:0048666	BP	neuron development	95	7	0.5604143428	1	VAX1,DNM3,RTN4RL2,LMX1A,OTX2,SPTBN4,NTN1
GO:0051254	BP	positive regulation of RNA metabolic process	151	11	0.5607766943	1	DMRT2,RAI1,NKX2-3,ESRRG,HOXD3,HOXD4,LMX1A,MSX1,OTX1,OTX2,PRDM16
GO:1901981	MF	phosphatidylinositol phosphate binding	11	1	0.5610011393	1	VILL
GO:0033157	BP	regulation of intracellular protein transport	10	1	0.5618376409	1	KCNE1
GO:0098936	CC	intrinsic component of postsynaptic membrane	11	1	0.5622862771	1	SORCS3
GO:0099055	CC	integral component of postsynaptic membrane	11	1	0.5622862771	1	SORCS3
GO:0003197	BP	endocardial cushion development	9	1	0.5624068181	1	MSX1
GO:0090596	BP	sensory organ morphogenesis	34	3	0.5625523985	1	MSX1,OTX1,NTN1
GO:0016192	BP	vesicle-mediated transport	71	5	0.5634144345	1	AGAP2,DNM3,HFE,SPTBN4,SCARF2
GO:0009416	BP	response to light stimulus	13	1	0.5638905079	1	CRIP1
GO:0005262	MF	calcium channel activity	12	1	0.5641378821	1	CACNA1C
GO:0008017	MF	microtubule binding	14	1	0.5651637866	1	DNM3
GO:0002285	BP	lymphocyte activation involved in immune response	10	1	0.5659204531	1	NKX2-3
GO:0014013	BP	regulation of gliogenesis	12	1	0.5661999997	1	TTBK1
GO:0019722	BP	calcium-mediated signaling	11	1	0.566394013	1	CACNA1C
GO:0043170	BP	macromolecule metabolic process	502	34	0.5665847067	1	DMRT2,RAI1,VAX1,AGAP2,CRIP1,NKX2-3,ESRRG,ALX3,GNMT,GRB7,HFE,HOXA6,HOXD3,HOXD4,ITGA5,RNF207,LMX1A,MIR199A2,MSX1,SIX6,OTX1,OTX2,SPTBN4,PRDM13,RPS6KA2,PKNOX2,PRDM16,UCP1,SLC2A10,ZIC4,ZNF469,TTBK1,B3GNT9,REC8
GO:0043161	BP	proteasome-mediated ubiquitin-dependent protein catabolic process	11	1	0.5676384833	1	HFE
GO:0005201	MF	extracellular matrix structural constituent	14	1	0.5686186906	1	COL1A2
GO:0016363	CC	nuclear matrix	9	1	0.5690895864	1	SPTBN4
GO:0034399	CC	nuclear periphery	9	1	0.5690895864	1	SPTBN4
GO:0007010	BP	cytoskeleton organization	82	6	0.5692719957	1	AGAP2,SYNE2,VILL,GOLGA2P5,SPTBN4,RTKN
GO:0045935	BP	positive regulation of nucleobase-containing compound metabolic process	153	11	0.5705755366	1	DMRT2,RAI1,NKX2-3,ESRRG,HOXD3,HOXD4,LMX1A,MSX1,OTX1,OTX2,PRDM16
GO:0007186	BP	G protein-coupled receptor signaling pathway	45	3	0.5716101464	1	SORCS3,ADGRA2,PTH1R
GO:0005819	CC	spindle	14	1	0.5716799592	1	RPS6KA2
GO:0030878	BP	thyroid gland development	8	1	0.5717932645	1	HOXD3
GO:0005267	MF	potassium channel activity	9	1	0.5727782548	1	KCNE1
GO:1903169	BP	regulation of calcium ion transmembrane transport	9	1	0.573421166	1	CACNA1C
GO:1901654	BP	response to ketone	13	1	0.5734593069	1	UCP1
GO:0006281	BP	DNA repair	10	1	0.5735763688	1	REC8
GO:0051049	BP	regulation of transport	98	7	0.5743243309	1	DNM3,HFE,KCNE1,C1QTNF12,RNF207,SPTBN4,CACNA1C
GO:0035556	BP	intracellular signal transduction	140	9	0.5743380241	1	COL1A2,CRIP1,C1QTNF12,MSX1,SHC3,RPS6KA2,RTKN,CACNA1C,NTN1
GO:0019882	BP	antigen processing and presentation	13	1	0.5745062522	1	HFE
GO:0009914	BP	hormone transport	27	2	0.5751609763	1	HFE,C1QTNF12
GO:0046879	BP	hormone secretion	27	2	0.5751609763	1	HFE,C1QTNF12
GO:0031514	CC	motile cilium	14	1	0.575300574	1	CFAP251
GO:0016070	BP	RNA metabolic process	290	20	0.5757806561	1	DMRT2,RAI1,VAX1,NKX2-3,ESRRG,ALX3,HOXA6,HOXD3,HOXD4,LMX1A,MSX1,SIX6,OTX1,OTX2,PRDM13,PKNOX2,PRDM16,UCP1,ZIC4,ZNF469
GO:0008104	BP	protein localization	103	7	0.5762974396	1	AGAP2,HFE,KCNE1,C1QTNF12,MSX1,SPTBN4,CD247
GO:1901700	BP	response to oxygen-containing compound	86	5	0.5768001814	1	COL1A2,KCNE1,C1QTNF12,RPS6KA2,UCP1
GO:0007565	BP	female pregnancy	15	1	0.5771125893	1	ITGA5
GO:0044703	BP	multi-organism reproductive process	15	1	0.5771125893	1	ITGA5
GO:0044706	BP	multi-multicellular organism process	15	1	0.5771125893	1	ITGA5
GO:0007405	BP	neuroblast proliferation	8	1	0.5772916967	1	VAX1
GO:0072659	BP	protein localization to plasma membrane	10	1	0.5783291644	1	SPTBN4
GO:0001764	BP	neuron migration	22	2	0.5784807024	1	VAX1,NTN1
GO:0050866	BP	negative regulation of cell activation	10	1	0.5792434826	1	HFE
GO:0001217	MF	DNA-binding transcription repressor activity	39	3	0.5802329217	1	VAX1,MSX1,PRDM16
GO:0001227	MF	DNA-binding transcription repressor activity, RNA polymerase II-specific	39	3	0.5802329217	1	VAX1,MSX1,PRDM16
GO:0015085	MF	calcium ion transmembrane transporter activity	13	1	0.5809899642	1	CACNA1C
GO:0002573	BP	myeloid leukocyte differentiation	14	1	0.5810835273	1	NKX2-3
GO:0016740	MF	transferase activity	99	7	0.5818021038	1	GNMT,PRDM13,RPS6KA2,PRDM16,TTBK1,B3GNT9,NAPRT
GO:0007369	BP	gastrulation	23	2	0.5819360917	1	ITGA5,OTX2
GO:0015631	MF	tubulin binding	15	1	0.5842379403	1	DNM3
GO:0018205	BP	peptidyl-lysine modification	13	1	0.5845135567	1	PRDM16
GO:0050900	BP	leukocyte migration	18	1	0.5853386162	1	NKX2-3
GO:0034599	BP	cellular response to oxidative stress	15	1	0.5857614848	1	UCP1
GO:1905475	BP	regulation of protein localization to membrane	9	1	0.5861461548	1	KCNE1
GO:0042060	BP	wound healing	17	1	0.5865353046	1	ITGA5
GO:0098794	CC	postsynapse	40	3	0.587934247	1	SORCS3,DNM3,CACNA1C
GO:0048468	BP	cell development	183	13	0.5892099172	1	VAX1,ADGRA2,DNM3,RTN4RL2,LMX1A,OTX2,PTH1R,SPTBN4,RPS6KA2,ACRBP,TTBK1,NTN1,REC8
GO:0044089	BP	positive regulation of cellular component biogenesis	33	2	0.5898371041	1	DNM3,TTBK1
GO:0009755	BP	hormone-mediated signaling pathway	15	1	0.5908150811	1	ESRRG
GO:0005125	MF	cytokine activity	13	1	0.5916017515	1	IL17C
GO:0010463	BP	mesenchymal cell proliferation	11	1	0.5916215795	1	MSX1
GO:0006790	BP	sulfur compound metabolic process	14	1	0.5922756692	1	GNMT
GO:0003682	MF	chromatin binding	38	3	0.596784287	1	VAX1,PRDM13,REC8
GO:0051668	BP	localization within membrane	29	2	0.5978100526	1	KCNE1,SPTBN4
GO:0007224	BP	smoothened signaling pathway	10	1	0.5986063603	1	OTX2
GO:1903047	BP	mitotic cell cycle process	25	2	0.5987627676	1	RTKN,REC8
GO:0006139	BP	nucleobase-containing compound metabolic process	332	23	0.5987697745	1	DMRT2,RAI1,VAX1,NKX2-3,ESRRG,ALX3,GNMT,HOXA6,HOXD3,HOXD4,LMX1A,MSX1,SIX6,OTX1,OTX2,PRDM13,PKNOX2,PRDM16,UCP1,ZIC4,ZNF469,NAPRT,REC8
GO:0097305	BP	response to alcohol	16	1	0.5993983331	1	UCP1
GO:0033674	BP	positive regulation of kinase activity	33	2	0.6001631069	1	AGAP2,TTBK1
GO:0007612	BP	learning	14	1	0.6003773063	1	SORCS3
GO:1901605	BP	alpha-amino acid metabolic process	14	1	0.6008684133	1	GNMT
GO:0019866	CC	organelle inner membrane	13	1	0.6011197132	1	UCP1
GO:0050796	BP	regulation of insulin secretion	14	1	0.6012181631	1	C1QTNF12
GO:0030054	CC	cell junction	150	10	0.6019132204	1	SORCS3,SYNE2,DNM3,GRB7,HOXD4,ITGA5,SPTBN4,RPS6KA2,CACNA1C,SCARF2
GO:0048701	BP	embryonic cranial skeleton morphogenesis	10	1	0.6022073228	1	ALX3
GO:0048736	BP	appendage development	37	3	0.602218399	1	ALX3,MSX1,CACNA1C
GO:0060173	BP	limb development	37	3	0.602218399	1	ALX3,MSX1,CACNA1C
GO:0050730	BP	regulation of peptidyl-tyrosine phosphorylation	15	1	0.6024103027	1	ITGA5
GO:0098742	BP	cell-cell adhesion via plasma-membrane adhesion molecules	41	2	0.6025933259	1	ITGA5,SCARF2
GO:0004674	MF	protein serine/threonine kinase activity	26	2	0.6034361145	1	RPS6KA2,TTBK1
GO:0044877	MF	protein-containing complex binding	79	5	0.6035543338	1	SYNE2,ITGA5,VILL,SPTBN4,PKNOX2
GO:0060249	BP	anatomical structure homeostasis	17	1	0.6037409542	1	PTH1R
GO:0042981	BP	regulation of apoptotic process	94	6	0.6044061078	1	AGAP2,ALX3,ITGA5,MSX1,RPS6KA2,RTKN
GO:0048813	BP	dendrite morphogenesis	15	1	0.6050158403	1	DNM3
GO:0010638	BP	positive regulation of organelle organization	19	1	0.6052710629	1	MSX1
GO:0048771	BP	tissue remodeling	19	1	0.6058374008	1	PTH1R
GO:0005634	CC	nucleus	413	28	0.6063237783	1	DMRT2,RAI1,VAX1,AGAP2,NKX2-3,ESRRG,SYNE2,ALX3,HFE,HOXA6,HOXD3,HOXD4,LMX1A,MSX1,SIX6,OTX1,OTX2,PTH1R,SPTBN4,PRDM13,RPS6KA2,PKNOX2,PRDM16,ZIC4,ACRBP,ZNF469,TTBK1,REC8
GO:0050865	BP	regulation of cell activation	32	2	0.606454664	1	HFE,TTBK1
GO:0022408	BP	negative regulation of cell-cell adhesion	11	1	0.6066853467	1	HFE
GO:0005096	MF	GTPase activator activity	16	1	0.6079517351	1	AGAP2
GO:0043067	BP	regulation of programmed cell death	95	6	0.609083073	1	AGAP2,ALX3,ITGA5,MSX1,RPS6KA2,RTKN
GO:0042733	BP	embryonic digit morphogenesis	10	1	0.6093956882	1	MSX1
GO:0051276	BP	chromosome organization	32	2	0.6109921632	1	PRDM16,REC8
GO:0097435	BP	supramolecular fiber organization	48	3	0.6111489591	1	COL1A2,VILL,SPTBN4
GO:0051960	BP	regulation of nervous system development	45	3	0.6129506445	1	VAX1,TTBK1,NTN1
GO:0010035	BP	response to inorganic substance	35	2	0.6133913953	1	CRIP1,HFE
GO:0006468	BP	protein phosphorylation	90	6	0.6136722372	1	AGAP2,HFE,ITGA5,SPTBN4,RPS6KA2,TTBK1
GO:0048511	BP	rhythmic process	15	1	0.6137344718	1	RAI1
GO:0051101	BP	regulation of DNA binding	11	1	0.6146256872	1	MSX1
GO:0007600	BP	sensory perception	41	3	0.6150193627	1	KCNE1,SIX6,SPTBN4
GO:0090304	BP	nucleic acid metabolic process	310	21	0.6155958907	1	DMRT2,RAI1,VAX1,NKX2-3,ESRRG,ALX3,HOXA6,HOXD3,HOXD4,LMX1A,MSX1,SIX6,OTX1,OTX2,PRDM13,PKNOX2,PRDM16,UCP1,ZIC4,ZNF469,REC8
GO:0005654	CC	nucleoplasm	212	14	0.6159385713	1	RAI1,AGAP2,ESRRG,SYNE2,HFE,HOXA6,HOXD3,HOXD4,MSX1,SPTBN4,RPS6KA2,PKNOX2,PRDM16,TTBK1
GO:0009611	BP	response to wounding	33	2	0.6160009488	1	RTN4RL2,ITGA5
GO:0007601	BP	visual perception	14	1	0.6161910951	1	SIX6
GO:0050953	BP	sensory perception of light stimulus	14	1	0.6161910951	1	SIX6
GO:0062197	BP	cellular response to chemical stress	17	1	0.6171898109	1	UCP1
GO:0030496	CC	midbody	12	1	0.6173038093	1	AGAP2
GO:0044344	BP	cellular response to fibroblast growth factor stimulus	12	1	0.6173642466	1	OTX2
GO:0150034	CC	distal axon	15	1	0.6184373404	1	OTX2
GO:0051248	BP	negative regulation of protein metabolic process	56	4	0.6190054626	1	AGAP2,GRB7,HFE,SLC2A10
GO:0003161	BP	cardiac conduction system development	10	1	0.6198496377	1	MSX1
GO:0051962	BP	positive regulation of nervous system development	26	2	0.6200591464	1	TTBK1,NTN1
GO:1901888	BP	regulation of cell junction assembly	15	1	0.6205310807	1	NTN1
GO:0002252	BP	immune effector process	33	2	0.6209937814	1	NKX2-3,HFE
GO:0016485	BP	protein processing	17	1	0.6213005994	1	RPS6KA2
GO:0010720	BP	positive regulation of cell development	23	2	0.6215025493	1	TTBK1,NTN1
GO:0001775	BP	cell activation	49	3	0.6223364436	1	NKX2-3,HFE,TTBK1
GO:0042445	BP	hormone metabolic process	15	1	0.6231235749	1	HFE
GO:0055067	BP	monovalent inorganic cation homeostasis	9	1	0.6234340561	1	SLC12A8
GO:0009967	BP	positive regulation of signal transduction	96	6	0.6238091518	1	ADGRA2,HFE,ITGA5,C1QTNF12,MSX1,SLC2A10
GO:0051246	BP	regulation of protein metabolic process	131	8	0.6239475392	1	AGAP2,GRB7,HFE,ITGA5,SPTBN4,RPS6KA2,SLC2A10,TTBK1
GO:0031503	BP	protein-containing complex localization	12	1	0.6263245152	1	DNM3
GO:0021536	BP	diencephalon development	11	1	0.6263355201	1	OTX1
GO:0072507	BP	divalent inorganic cation homeostasis	30	2	0.6264724684	1	PTH1R,CACNA1C
GO:0005178	MF	integrin binding	15	1	0.6268890825	1	ITGA5
GO:0001726	CC	ruffle	15	1	0.6269827604	1	ITGA5
GO:0071944	CC	cell periphery	347	21	0.6276788547	1	COL1A2,CFAP95,SORCS3,SYNE2,CNRIP1,ADGRA2,DNM3,GRB7,HFE,RTN4RL2,ITGA5,KCNE1,SHC3,PTH1R,SPTBN4,RTKN,CACNA1C,SLC2A10,SLC16A5,CD247,NTN1
GO:0046483	BP	heterocycle metabolic process	339	23	0.628587632	1	DMRT2,RAI1,VAX1,NKX2-3,ESRRG,ALX3,GNMT,HOXA6,HOXD3,HOXD4,LMX1A,MSX1,SIX6,OTX1,OTX2,PRDM13,PKNOX2,PRDM16,UCP1,ZIC4,ZNF469,NAPRT,REC8
GO:0051241	BP	negative regulation of multicellular organismal process	88	6	0.6288323209	1	RAI1,VAX1,HFE,SPTBN4,SLC2A10,NTN1
GO:0071383	BP	cellular response to steroid hormone stimulus	16	1	0.6290260176	1	ESRRG
GO:0031267	MF	small GTPase binding	12	1	0.6291850121	1	RTKN
GO:0051020	MF	GTPase binding	12	1	0.6291850121	1	RTKN
GO:0031032	BP	actomyosin structure organization	13	1	0.6294912399	1	RTKN
GO:0051093	BP	negative regulation of developmental process	93	6	0.6300278131	1	RAI1,VAX1,DNM3,LMX1A,MSX1,NTN1
GO:0032101	BP	regulation of response to external stimulus	50	3	0.6300313715	1	ADGRA2,C1QTNF12,TTBK1
GO:0002819	BP	regulation of adaptive immune response	15	1	0.630115924	1	HFE
GO:0010243	BP	response to organonitrogen compound	55	3	0.6305219556	1	COL1A2,KCNE1,C1QTNF12
GO:0006520	BP	cellular amino acid metabolic process	16	1	0.6310579504	1	GNMT
GO:0043523	BP	regulation of neuron apoptotic process	16	1	0.6311671871	1	AGAP2
GO:0051402	BP	neuron apoptotic process	16	1	0.6311671871	1	AGAP2
GO:0002684	BP	positive regulation of immune system process	38	2	0.6312984036	1	TTBK1,CD247
GO:0008150	BP	biological_process	902	59	0.631583241	1	DMRT2,RAI1,VAX1,AGAP2,COL1A2,CRIP1,CFAP251,NKX2-3,ESRRG,SORCS3,SYNE2,ALX3,CNRIP1,ADGRA2,DNM3,IL17C,GNMT,GRB7,HFE,HOXA6,HOXD3,HOXD4,RTN4RL2,ITGA5,KCNE1,C1QTNF12,RNF207,LMX1A,MIR199A2,MSX1,SIX6,OTX1,OTX2,VILL,TMEM216,SHC3,GOLGA2P5,PTH1R,SPTBN4,PRDM13,RPS6KA2,RTKN,PKNOX2,PRDM16,UCP1,CACNA1C,SLC2A10,ZIC4,ACRBP,SLC12A8,ZNF469,TTBK1,B3GNT9,SCARF2,SLC16A5,CD247,NAPRT,NTN1,REC8
GO:0062023	CC	collagen-containing extracellular matrix	38	2	0.6318190907	1	COL1A2,NTN1
GO:0000226	BP	microtubule cytoskeleton organization	31	2	0.6322465294	1	SYNE2,GOLGA2P5
GO:0051604	BP	protein maturation	18	1	0.6323987012	1	RPS6KA2
GO:0031099	BP	regeneration	14	1	0.632654424	1	RTN4RL2
GO:0032270	BP	positive regulation of cellular protein metabolic process	73	4	0.6333385566	1	AGAP2,HFE,ITGA5,TTBK1
GO:0035639	MF	purine ribonucleoside triphosphate binding	90	6	0.6336323872	1	AGAP2,DNM3,RPS6KA2,RTKN,UCP1,TTBK1
GO:0002263	BP	cell activation involved in immune response	14	1	0.634908312	1	NKX2-3
GO:0002366	BP	leukocyte activation involved in immune response	14	1	0.634908312	1	NKX2-3
GO:0031983	CC	vesicle lumen	15	1	0.6359948682	1	NAPRT
GO:0034774	CC	secretory granule lumen	15	1	0.6359948682	1	NAPRT
GO:0060205	CC	cytoplasmic vesicle lumen	15	1	0.6359948682	1	NAPRT
GO:0071774	BP	response to fibroblast growth factor	13	1	0.63629966	1	OTX2
GO:0051094	BP	positive regulation of developmental process	108	7	0.6377695134	1	DMRT2,HOXD3,ITGA5,OTX2,SPTBN4,TTBK1,NTN1
GO:0009890	BP	negative regulation of biosynthetic process	125	8	0.6378161527	1	VAX1,GRB7,C1QTNF12,MSX1,PRDM13,PRDM16,SLC2A10,ZNF469
GO:0031327	BP	negative regulation of cellular biosynthetic process	125	8	0.6378161527	1	VAX1,GRB7,C1QTNF12,MSX1,PRDM13,PRDM16,SLC2A10,ZNF469
GO:1904888	BP	cranial skeletal system development	12	1	0.6395757712	1	ALX3
GO:0021953	BP	central nervous system neuron differentiation	26	2	0.6397637821	1	LMX1A,SPTBN4
GO:0005261	MF	cation channel activity	27	2	0.6401690315	1	KCNE1,CACNA1C
GO:0032103	BP	positive regulation of response to external stimulus	21	1	0.6403724908	1	TTBK1
GO:0032414	BP	positive regulation of ion transmembrane transporter activity	9	1	0.6406405412	1	RNF207
GO:0022836	MF	gated channel activity	29	2	0.641360259	1	KCNE1,CACNA1C
GO:2000145	BP	regulation of cell motility	79	5	0.6415199528	1	SYNE2,ADGRA2,GRB7,ITGA5,NTN1
GO:0071704	BP	organic substance metabolic process	563	37	0.6419488378	1	DMRT2,RAI1,VAX1,AGAP2,CRIP1,NKX2-3,ESRRG,ALX3,GNMT,GRB7,HFE,HOXA6,HOXD3,HOXD4,ITGA5,C1QTNF12,RNF207,LMX1A,MIR199A2,MSX1,SIX6,OTX1,OTX2,PTH1R,SPTBN4,PRDM13,RPS6KA2,PKNOX2,PRDM16,UCP1,SLC2A10,ZIC4,ZNF469,TTBK1,B3GNT9,NAPRT,REC8
GO:0071214	BP	cellular response to abiotic stimulus	21	1	0.6423327716	1	CRIP1
GO:0104004	BP	cellular response to environmental stimulus	21	1	0.6423327716	1	CRIP1
GO:0009605	BP	response to external stimulus	141	9	0.6424721087	1	VAX1,ADGRA2,HFE,C1QTNF12,LMX1A,OTX2,UCP1,TTBK1,NTN1
GO:0051347	BP	positive regulation of transferase activity	36	2	0.6428413809	1	AGAP2,TTBK1
GO:0008152	BP	metabolic process	579	38	0.6431157516	1	DMRT2,RAI1,VAX1,AGAP2,COL1A2,CRIP1,NKX2-3,ESRRG,ALX3,GNMT,GRB7,HFE,HOXA6,HOXD3,HOXD4,ITGA5,C1QTNF12,RNF207,LMX1A,MIR199A2,MSX1,SIX6,OTX1,OTX2,PTH1R,SPTBN4,PRDM13,RPS6KA2,PKNOX2,PRDM16,UCP1,SLC2A10,ZIC4,ZNF469,TTBK1,B3GNT9,NAPRT,REC8
GO:0002440	BP	production of molecular mediator of immune response	16	1	0.6441277025	1	HFE
GO:0033500	BP	carbohydrate homeostasis	14	1	0.6452409548	1	C1QTNF12
GO:0042593	BP	glucose homeostasis	14	1	0.6452409548	1	C1QTNF12
GO:0008584	BP	male gonad development	15	1	0.6462809663	1	REC8
GO:0046546	BP	development of primary male sexual characteristics	15	1	0.6462809663	1	REC8
GO:0043168	MF	anion binding	124	8	0.6464922728	1	AGAP2,DNM3,GNMT,VILL,RPS6KA2,RTKN,UCP1,TTBK1
GO:0009314	BP	response to radiation	19	1	0.6467957361	1	CRIP1
GO:0030510	BP	regulation of BMP signaling pathway	12	1	0.6468957137	1	MSX1
GO:0051153	BP	regulation of striated muscle cell differentiation	11	1	0.6477024018	1	MSX1
GO:0042325	BP	regulation of phosphorylation	81	5	0.6482542429	1	AGAP2,HFE,ITGA5,SPTBN4,TTBK1
GO:0140297	MF	DNA-binding transcription factor binding	30	2	0.6492038696	1	PRDM13,PRDM16
GO:0017111	MF	nucleoside-triphosphatase activity	29	2	0.649693259	1	AGAP2,DNM3
GO:0045787	BP	positive regulation of cell cycle	17	1	0.6498182642	1	MSX1
GO:0046942	BP	carboxylic acid transport	19	1	0.6536367211	1	SLC16A5
GO:0021761	BP	limbic system development	16	1	0.653899054	1	LMX1A
GO:0060828	BP	regulation of canonical Wnt signaling pathway	16	1	0.654127925	1	ADGRA2
GO:0045765	BP	regulation of angiogenesis	34	2	0.6543163302	1	ADGRA2,ITGA5
GO:1901342	BP	regulation of vasculature development	34	2	0.6543163302	1	ADGRA2,ITGA5
GO:0051924	BP	regulation of calcium ion transport	11	1	0.655319176	1	CACNA1C
GO:2001233	BP	regulation of apoptotic signaling pathway	15	1	0.6554373783	1	MSX1
GO:0032411	BP	positive regulation of transporter activity	10	1	0.6570305614	1	RNF207
GO:0046486	BP	glycerolipid metabolic process	13	1	0.6574556793	1	NKX2-3
GO:0007368	BP	determination of left/right symmetry	14	1	0.6574985246	1	RNF207
GO:0009855	BP	determination of bilateral symmetry	14	1	0.6574985246	1	RNF207
GO:0006417	BP	regulation of translation	16	1	0.6586105006	1	GRB7
GO:0098791	CC	Golgi apparatus subcompartment	20	1	0.6587163558	1	GOLGA2P5
GO:0043588	BP	skin development	28	2	0.6595250054	1	COL1A2,SLC2A10
GO:0048870	BP	cell motility	130	8	0.6597020652	1	VAX1,CFAP251,NKX2-3,SYNE2,ADGRA2,GRB7,ITGA5,NTN1
GO:0051674	BP	localization of cell	130	8	0.6597020652	1	VAX1,CFAP251,NKX2-3,SYNE2,ADGRA2,GRB7,ITGA5,NTN1
GO:0046661	BP	male sex differentiation	16	1	0.6600489631	1	REC8
GO:0010941	BP	regulation of cell death	100	6	0.6603304341	1	AGAP2,ALX3,ITGA5,MSX1,RPS6KA2,RTKN
GO:0045666	BP	positive regulation of neuron differentiation	14	1	0.6620572219	1	HOXD3
GO:0009725	BP	response to hormone	56	3	0.6629715879	1	ESRRG,C1QTNF12,UCP1
GO:0007204	BP	positive regulation of cytosolic calcium ion concentration	14	1	0.6634064922	1	CACNA1C
GO:0006725	BP	cellular aromatic compound metabolic process	344	23	0.6635898723	1	DMRT2,RAI1,VAX1,NKX2-3,ESRRG,ALX3,GNMT,HOXA6,HOXD3,HOXD4,LMX1A,MSX1,SIX6,OTX1,OTX2,PRDM13,PKNOX2,PRDM16,UCP1,ZIC4,ZNF469,NAPRT,REC8
GO:0051223	BP	regulation of protein transport	32	2	0.6642041446	1	KCNE1,C1QTNF12
GO:0070201	BP	regulation of establishment of protein localization	32	2	0.6642041446	1	KCNE1,C1QTNF12
GO:0070062	CC	extracellular exosome	118	7	0.6644972861	1	AGAP2,COL1A2,SYNE2,DNM3,RTN4RL2,SPTBN4,NAPRT
GO:0099568	CC	cytoplasmic region	17	1	0.6649774446	1	CFAP251
GO:2000116	BP	regulation of cysteine-type endopeptidase activity	16	1	0.6652250443	1	TTBK1
GO:0071241	BP	cellular response to inorganic substance	17	1	0.6659420732	1	HFE
GO:0071248	BP	cellular response to metal ion	17	1	0.6659420732	1	HFE
GO:0007492	BP	endoderm development	15	1	0.6665634852	1	ITGA5
GO:0016020	CC	membrane	440	26	0.6669086394	1	AGAP2,CFAP95,SORCS3,SYNE2,CNRIP1,ADGRA2,DNM3,GRB7,HFE,RTN4RL2,ITGA5,KCNE1,TMEM216,SHC3,GOLGA2P5,PTH1R,SPTBN4,UCP1,CACNA1C,SLC2A10,ACRBP,SLC12A8,B3GNT9,SCARF2,SLC16A5,CD247
GO:0007219	BP	Notch signaling pathway	13	1	0.667052759	1	HOXD3
GO:0050863	BP	regulation of T cell activation	18	1	0.6674504877	1	HFE
GO:0002062	BP	chondrocyte differentiation	15	1	0.6682885338	1	PTH1R
GO:0045664	BP	regulation of neuron differentiation	31	2	0.6698408088	1	HOXD3,LMX1A
GO:0055086	BP	nucleobase-containing small molecule metabolic process	27	2	0.6700942886	1	GNMT,NAPRT
GO:0032102	BP	negative regulation of response to external stimulus	16	1	0.6701617051	1	C1QTNF12
GO:0032386	BP	regulation of intracellular transport	15	1	0.6701826994	1	KCNE1
GO:0031981	CC	nuclear lumen	236	15	0.6703089512	1	RAI1,AGAP2,ESRRG,SYNE2,HFE,HOXA6,HOXD3,HOXD4,MSX1,SPTBN4,RPS6KA2,PKNOX2,PRDM16,TTBK1,REC8
GO:0034248	BP	regulation of cellular amide metabolic process	17	1	0.6717363965	1	GRB7
GO:0030141	CC	secretory granule	42	2	0.6721471527	1	ACRBP,NAPRT
GO:1990778	BP	protein localization to cell periphery	13	1	0.6733996111	1	SPTBN4
GO:0071375	BP	cellular response to peptide hormone stimulus	16	1	0.673494908	1	C1QTNF12
GO:0031330	BP	negative regulation of cellular catabolic process	15	1	0.6747455196	1	HFE
GO:0098978	CC	glutamatergic synapse	34	2	0.6748855272	1	SORCS3,DNM3
GO:0021987	BP	cerebral cortex development	14	1	0.6749810992	1	SYNE2
GO:0099513	CC	polymeric cytoskeletal fiber	33	2	0.6753809156	1	DNM3,SPTBN4
GO:0005874	CC	microtubule	20	1	0.6765170645	1	DNM3
GO:0016323	CC	basolateral plasma membrane	12	1	0.6770208646	1	PTH1R
GO:0031399	BP	regulation of protein modification process	83	5	0.677200601	1	AGAP2,HFE,ITGA5,SPTBN4,TTBK1
GO:0021537	BP	telencephalon development	33	2	0.6777995129	1	SYNE2,LMX1A
GO:0010498	BP	proteasomal protein catabolic process	15	1	0.6782203391	1	HFE
GO:0001503	BP	ossification	37	2	0.6788547317	1	COL1A2,PTH1R
GO:0140352	BP	export from cell	52	3	0.6803660701	1	HFE,KCNE1,C1QTNF12
GO:1903037	BP	regulation of leukocyte cell-cell adhesion	18	1	0.6816726696	1	HFE
GO:0048589	BP	developmental growth	43	3	0.6826549401	1	RAI1,SPTBN4,NTN1
GO:0010608	BP	post-transcriptional regulation of gene expression	35	2	0.6833694213	1	GRB7,MIR199A2
GO:0043230	CC	extracellular organelle	122	7	0.6837193497	1	AGAP2,COL1A2,SYNE2,DNM3,RTN4RL2,SPTBN4,NAPRT
GO:0065010	CC	extracellular membrane-bounded organelle	122	7	0.6837193497	1	AGAP2,COL1A2,SYNE2,DNM3,RTN4RL2,SPTBN4,NAPRT
GO:1903561	CC	extracellular vesicle	122	7	0.6837193497	1	AGAP2,COL1A2,SYNE2,DNM3,RTN4RL2,SPTBN4,NAPRT
GO:0045766	BP	positive regulation of angiogenesis	18	1	0.6837355358	1	ITGA5
GO:1904018	BP	positive regulation of vasculature development	18	1	0.6837355358	1	ITGA5
GO:0048585	BP	negative regulation of response to stimulus	89	5	0.6839239344	1	ADGRA2,HFE,C1QTNF12,PRDM16,SLC2A10
GO:1901653	BP	cellular response to peptide	17	1	0.6861923687	1	C1QTNF12
GO:0000278	BP	mitotic cell cycle	31	2	0.6865585863	1	RTKN,REC8
GO:0099699	CC	integral component of synaptic membrane	15	1	0.6866413244	1	SORCS3
GO:0031966	CC	mitochondrial membrane	16	1	0.6870786413	1	UCP1
GO:0051099	BP	positive regulation of binding	14	1	0.6875872221	1	HFE
GO:0009165	BP	nucleotide biosynthetic process	12	1	0.688001928	1	NAPRT
GO:1901293	BP	nucleoside phosphate biosynthetic process	12	1	0.688001928	1	NAPRT
GO:0017076	MF	purine nucleotide binding	96	6	0.6880375846	1	AGAP2,DNM3,RPS6KA2,RTKN,UCP1,TTBK1
GO:0032555	MF	purine ribonucleotide binding	96	6	0.6880375846	1	AGAP2,DNM3,RPS6KA2,RTKN,UCP1,TTBK1
GO:0007267	BP	cell-cell signaling	128	8	0.6883602188	1	SORCS3,ADGRA2,IL17C,HFE,C1QTNF12,RNF207,RPS6KA2,CACNA1C
GO:0034641	BP	cellular nitrogen compound metabolic process	361	24	0.688549145	1	DMRT2,RAI1,VAX1,NKX2-3,ESRRG,ALX3,GNMT,GRB7,HOXA6,HOXD3,HOXD4,LMX1A,MSX1,SIX6,OTX1,OTX2,PRDM13,PKNOX2,PRDM16,UCP1,ZIC4,ZNF469,NAPRT,REC8
GO:0040012	BP	regulation of locomotion	84	5	0.6894584026	1	SYNE2,ADGRA2,GRB7,ITGA5,NTN1
GO:0030073	BP	insulin secretion	16	1	0.6901433887	1	C1QTNF12
GO:0009925	CC	basal plasma membrane	13	1	0.6903319736	1	PTH1R
GO:0002697	BP	regulation of immune effector process	20	1	0.6909401583	1	HFE
GO:0006955	BP	immune response	72	4	0.6913733376	1	CRIP1,NKX2-3,HFE,CD247
GO:0008047	MF	enzyme activator activity	21	1	0.6915782443	1	AGAP2
GO:0007189	BP	adenylate cyclase-activating G protein-coupled receptor signaling pathway	12	1	0.6921812399	1	PTH1R
GO:0023061	BP	signal release	35	2	0.692570977	1	HFE,C1QTNF12
GO:0045202	CC	synapse	86	5	0.6926560086	1	SORCS3,DNM3,ITGA5,RPS6KA2,CACNA1C
GO:0030154	BP	cell differentiation	320	21	0.6929675193	1	VAX1,NKX2-3,SYNE2,ADGRA2,DNM3,HOXD3,RTN4RL2,ITGA5,LMX1A,MSX1,OTX2,PTH1R,SPTBN4,PRDM13,RPS6KA2,PRDM16,UCP1,ACRBP,TTBK1,NTN1,REC8
GO:1901698	BP	response to nitrogen compound	63	3	0.6931930218	1	COL1A2,KCNE1,C1QTNF12
GO:0046649	BP	lymphocyte activation	37	2	0.6936587833	1	NKX2-3,HFE
GO:0043197	CC	dendritic spine	15	1	0.6945950265	1	DNM3
GO:0044309	CC	neuron spine	15	1	0.6945950265	1	DNM3
GO:0002449	BP	lymphocyte mediated immunity	18	1	0.6949141409	1	HFE
GO:0016462	MF	pyrophosphatase activity	31	2	0.6963182996	1	AGAP2,DNM3
GO:0016817	MF	hydrolase activity, acting on acid anhydrides	31	2	0.6963182996	1	AGAP2,DNM3
GO:0016818	MF	hydrolase activity, acting on acid anhydrides, in phosphorus-containing anhydrides	31	2	0.6963182996	1	AGAP2,DNM3
GO:1903530	BP	regulation of secretion by cell	34	2	0.6971308922	1	HFE,C1QTNF12
GO:1990138	BP	neuron projection extension	14	1	0.6975498676	1	NTN1
GO:0005615	CC	extracellular space	178	10	0.6980483161	1	AGAP2,COL1A2,SYNE2,DNM3,IL17C,HFE,RTN4RL2,C1QTNF12,SPTBN4,NAPRT
GO:0060349	BP	bone morphogenesis	13	1	0.698148658	1	MSX1
GO:0099240	CC	intrinsic component of synaptic membrane	16	1	0.698392893	1	SORCS3
GO:0032553	MF	ribonucleotide binding	98	6	0.6989870555	1	AGAP2,DNM3,RPS6KA2,RTKN,UCP1,TTBK1
GO:0008270	MF	zinc ion binding	48	3	0.7011534943	1	CRIP1,ESRRG,RNF207
GO:0051480	BP	regulation of cytosolic calcium ion concentration	17	1	0.7044750204	1	CACNA1C
GO:0009799	BP	specification of symmetry	15	1	0.704597353	1	RNF207
GO:0005740	CC	mitochondrial envelope	17	1	0.7046192255	1	UCP1
GO:0099504	BP	synaptic vesicle cycle	14	1	0.7052784784	1	DNM3
GO:0044238	BP	primary metabolic process	529	34	0.7054922587	1	DMRT2,RAI1,VAX1,AGAP2,NKX2-3,ESRRG,ALX3,GNMT,GRB7,HFE,HOXA6,HOXD3,HOXD4,ITGA5,C1QTNF12,LMX1A,MSX1,SIX6,OTX1,OTX2,PTH1R,SPTBN4,PRDM13,RPS6KA2,PKNOX2,PRDM16,UCP1,SLC2A10,ZIC4,ZNF469,TTBK1,B3GNT9,NAPRT,REC8
GO:0030027	CC	lamellipodium	17	1	0.7055133806	1	SYNE2
GO:0005216	MF	ion channel activity	33	2	0.7057354811	1	KCNE1,CACNA1C
GO:0030217	BP	T cell differentiation	16	1	0.7058885054	1	NKX2-3
GO:0048869	BP	cellular developmental process	323	21	0.7063250358	1	VAX1,NKX2-3,SYNE2,ADGRA2,DNM3,HOXD3,RTN4RL2,ITGA5,LMX1A,MSX1,OTX2,PTH1R,SPTBN4,PRDM13,RPS6KA2,PRDM16,UCP1,ACRBP,TTBK1,NTN1,REC8
GO:0001654	BP	eye development	44	3	0.7065234198	1	VAX1,SIX6,CACNA1C
GO:0048880	BP	sensory system development	44	3	0.7065234198	1	VAX1,SIX6,CACNA1C
GO:0150063	BP	visual system development	44	3	0.7065234198	1	VAX1,SIX6,CACNA1C
GO:0031252	CC	cell leading edge	35	2	0.7065573359	1	SYNE2,ITGA5
GO:0002696	BP	positive regulation of leukocyte activation	22	1	0.706942506	1	TTBK1
GO:0050867	BP	positive regulation of cell activation	22	1	0.706942506	1	TTBK1
GO:0045859	BP	regulation of protein kinase activity	37	2	0.7074757129	1	AGAP2,TTBK1
GO:0006814	BP	sodium ion transport	16	1	0.7088115943	1	SPTBN4
GO:0010594	BP	regulation of endothelial cell migration	19	1	0.7102562203	1	ADGRA2
[truncated: 7,408 more rows]

## Sheet: SHH vs. MYC Tumoroids
Top 3,000 most variable probes: SHH vs MYC tumoroid
GO	ONTOLOGY	TERM	N	DE	P.DE	FDR	SigGenesInSet
GO:0016051	BP	carbohydrate biosynthetic process	10	5	0.0002457790035	1	GCK,GNMT,C1QTNF12,PTH1R,B3GNT9
GO:0043255	BP	regulation of carbohydrate biosynthetic process	5	4	0.0003504893866	1	GCK,GNMT,C1QTNF12,PTH1R
GO:0006111	BP	regulation of gluconeogenesis	3	3	0.0008963338576	1	GCK,GNMT,C1QTNF12
GO:0055017	BP	cardiac muscle tissue growth	7	4	0.001597677246	1	FGFR2,TENM4,GATA6,SORBS2
GO:0010675	BP	regulation of cellular carbohydrate metabolic process	7	4	0.002337682519	1	GCK,GNMT,C1QTNF12,PTH1R
GO:0006094	BP	gluconeogenesis	4	3	0.002472437005	1	GCK,GNMT,C1QTNF12
GO:0019319	BP	hexose biosynthetic process	4	3	0.002472437005	1	GCK,GNMT,C1QTNF12
GO:0046364	BP	monosaccharide biosynthetic process	4	3	0.002472437005	1	GCK,GNMT,C1QTNF12
GO:0060419	BP	heart growth	8	4	0.002508489996	1	FGFR2,TENM4,GATA6,SORBS2
GO:0045721	BP	negative regulation of gluconeogenesis	2	2	0.003579782506	1	GCK,C1QTNF12
GO:0044262	BP	cellular carbohydrate metabolic process	15	5	0.003919780062	1	GCK,GNMT,C1QTNF12,PTH1R,B3GNT9
GO:0006112	BP	energy reserve metabolic process	5	3	0.004736427019	1	GCK,GNMT,GFPT2
GO:0006109	BP	regulation of carbohydrate metabolic process	9	4	0.005797878774	1	GCK,GNMT,C1QTNF12,PTH1R
GO:0046847	BP	filopodium assembly	5	3	0.006080153801	1	DNM3,TENM2,SPAG6
GO:0120035	BP	regulation of plasma membrane bounded cell projection organization	52	9	0.006858183749	1	PRAG1,NTNG1,SYNE2,DNM3,RTN4RL2,MIR196A1,MAP2,TENM2,NR2E1
GO:0036302	BP	atrioventricular canal development	2	2	0.006970291327	1	GATA6,TBX3
GO:0035265	BP	organ growth	11	4	0.007328598321	1	FGFR2,TENM4,GATA6,SORBS2
GO:0005976	BP	polysaccharide metabolic process	7	3	0.007734557627	1	GCK,GNMT,B3GNT9
GO:0044264	BP	cellular polysaccharide metabolic process	7	3	0.007734557627	1	GCK,GNMT,B3GNT9
GO:0031344	BP	regulation of cell projection organization	53	9	0.007748871935	1	PRAG1,NTNG1,SYNE2,DNM3,RTN4RL2,MIR196A1,MAP2,TENM2,NR2E1
GO:0030175	CC	filopodium	12	4	0.008761094903	1	SYNE2,MAP2,TENM2,DNALI1
GO:0008168	MF	methyltransferase activity	9	4	0.009087546697	1	GNMT,PRDM13,SETD6,ECE2
GO:0016741	MF	transferase activity, transferring one-carbon groups	9	4	0.009087546697	1	GNMT,PRDM13,SETD6,ECE2
GO:0072091	BP	regulation of stem cell proliferation	3	2	0.009803187117	1	TBX3,NR2E1
GO:2000648	BP	positive regulation of stem cell proliferation	3	2	0.009803187117	1	TBX3,NR2E1
GO:0007157	BP	heterophilic cell-cell adhesion via plasma membrane cell adhesion molecules	6	3	0.01085152521	1	TENM4,TENM2,SCARF2
GO:0008194	MF	UDP-glycosyltransferase activity	4	2	0.01086729839	1	GALNT9,B3GNT9
GO:0006486	BP	protein glycosylation	10	3	0.01181693982	1	GALNT9,B3GNT9,GFPT2
GO:0043413	BP	macromolecule glycosylation	10	3	0.01181693982	1	GALNT9,B3GNT9,GFPT2
GO:0070085	BP	glycosylation	10	3	0.01181693982	1	GALNT9,B3GNT9,GFPT2
GO:0099111	BP	microtubule-based transport	8	3	0.01255045426	1	SYNE2,MAP2,SPAG6
GO:0010906	BP	regulation of glucose metabolic process	6	3	0.01267412979	1	GCK,GNMT,C1QTNF12
GO:0014855	BP	striated muscle cell proliferation	6	3	0.01270569836	1	FGFR2,TENM4,GATA6
GO:0060038	BP	cardiac muscle cell proliferation	6	3	0.01270569836	1	FGFR2,TENM4,GATA6
GO:0048666	BP	neuron development	95	14	0.01283051709	1	PRAG1,FGFR2,NTNG1,TENM4,DNM3,TUBB2B,RTN4RL2,LMX1A,MAP2,OTX2,PBX1,TENM2,NR2E1,SPAG6
GO:0051145	BP	smooth muscle cell differentiation	7	3	0.01388990461	1	FGFR2,GATA6,TBX3
GO:0016758	MF	hexosyltransferase activity	5	2	0.0151414445	1	GALNT9,B3GNT9
GO:0010677	BP	negative regulation of cellular carbohydrate metabolic process	3	2	0.0151900051	1	GCK,C1QTNF12
GO:0045912	BP	negative regulation of carbohydrate metabolic process	3	2	0.0151900051	1	GCK,C1QTNF12
GO:0060491	BP	regulation of cell projection assembly	16	4	0.01555708679	1	SYNE2,DNM3,MIR196A1,TENM2
GO:0120032	BP	regulation of plasma membrane bounded cell projection assembly	16	4	0.01555708679	1	SYNE2,DNM3,MIR196A1,TENM2
GO:0051491	BP	positive regulation of filopodium assembly	2	2	0.01639775905	1	DNM3,TENM2
GO:0060592	BP	mammary gland formation	3	2	0.01653242572	1	FGFR2,TBX3
GO:0031345	BP	negative regulation of cell projection organization	21	5	0.01765425649	1	PRAG1,DNM3,RTN4RL2,MIR196A1,MAP2
GO:0000271	BP	polysaccharide biosynthetic process	5	2	0.01807576907	1	GCK,B3GNT9
GO:0033692	BP	cellular polysaccharide biosynthetic process	5	2	0.01807576907	1	GCK,B3GNT9
GO:0034637	BP	cellular carbohydrate biosynthetic process	5	2	0.01807576907	1	GCK,B3GNT9
GO:2000543	BP	positive regulation of gastrulation	2	2	0.01952387301	1	TENM4,OTX2
GO:0010159	BP	specification of animal organ position	3	2	0.02123191027	1	HOXA3,TBX3
GO:1904047	MF	S-adenosyl-L-methionine binding	2	2	0.02175768503	1	GNMT,SETD6
GO:0030425	CC	dendrite	40	7	0.02251287735	1	SAMD4A,DNM3,RTN4RL2,MAP2,TENM2,CACNA1C,SORBS2
GO:0097447	CC	dendritic tree	40	7	0.02251287735	1	SAMD4A,DNM3,RTN4RL2,MAP2,TENM2,CACNA1C,SORBS2
GO:0021761	BP	limbic system development	16	4	0.02382507221	1	FGFR2,LMX1A,TBX3,NR2E1
GO:0021801	BP	cerebral cortex radial glia-guided migration	5	2	0.02387847517	1	SYNE2,NR2E1
GO:0022030	BP	telencephalon glial cell migration	5	2	0.02387847517	1	SYNE2,NR2E1
GO:0014706	BP	striated muscle tissue development	22	5	0.02398675027	1	FGFR2,TENM4,GATA6,TBX3,SORBS2
GO:0048738	BP	cardiac muscle tissue development	22	5	0.02398675027	1	FGFR2,TENM4,GATA6,TBX3,SORBS2
GO:0045787	BP	positive regulation of cell cycle	17	4	0.0241661357	1	FGFR2,PBX1,TBX3,NR2E1
GO:0005977	BP	glycogen metabolic process	3	2	0.02521658276	1	GCK,GNMT
GO:0006073	BP	cellular glucan metabolic process	3	2	0.02521658276	1	GCK,GNMT
GO:0044042	BP	glucan metabolic process	3	2	0.02521658276	1	GCK,GNMT
GO:0015980	BP	energy derivation by oxidation of organic compounds	8	3	0.0255318773	1	GCK,GNMT,GFPT2
GO:0008630	BP	intrinsic apoptotic signaling pathway in response to DNA damage	4	2	0.02744029438	1	CRIP1,PYCARD
GO:0060603	BP	mammary gland duct morphogenesis	4	2	0.02867529248	1	FGFR2,TBX3
GO:0005525	MF	GTP binding	21	5	0.02871366211	1	AGAP2,DNM3,TUBB2B,RTKN,UCP1
GO:0030018	CC	Z disc	14	4	0.02883208237	1	SYNE2,KCNE1,CACNA1C,SORBS2
GO:0062012	BP	regulation of small molecule metabolic process	15	4	0.02886479696	1	GCK,GNMT,C1QTNF12,PTH1R
GO:0021954	BP	central nervous system neuron development	9	3	0.0305649933	1	FGFR2,MAP2,NR2E1
GO:0120036	BP	plasma membrane bounded cell projection organization	111	14	0.03134959044	1	PRAG1,FGFR2,NTNG1,SYNE2,DNM3,TUBB2B,RTN4RL2,LMX1A,MIR196A1,MAP2,OTX2,TENM2,NR2E1,SPAG6
GO:0030426	CC	growth cone	11	3	0.03143113578	1	MAP2,OTX2,TENM2
GO:0030427	CC	site of polarized growth	11	3	0.03143113578	1	MAP2,OTX2,TENM2
GO:0055023	BP	positive regulation of cardiac muscle tissue growth	3	2	0.03158368443	1	FGFR2,GATA6
GO:0060045	BP	positive regulation of cardiac muscle cell proliferation	3	2	0.03158368443	1	FGFR2,GATA6
GO:0051489	BP	regulation of filopodium assembly	3	2	0.03172815926	1	DNM3,TENM2
GO:0072384	BP	organelle transport along microtubule	4	2	0.0331265143	1	SYNE2,MAP2
GO:0031674	CC	I band	15	4	0.03388545757	1	SYNE2,KCNE1,CACNA1C,SORBS2
GO:0034645	BP	cellular macromolecule biosynthetic process	41	6	0.03477531396	1	SAMD4A,GCK,GRB7,MIR10B,GALNT9,B3GNT9,GFPT2
GO:0030030	BP	cell projection organization	114	14	0.03513927258	1	PRAG1,FGFR2,NTNG1,SYNE2,DNM3,TUBB2B,RTN4RL2,LMX1A,MIR196A1,MAP2,OTX2,TENM2,NR2E1,SPAG6
GO:0016740	MF	transferase activity	99	13	0.03516586417	1	PRAG1,FGFR2,GCK,GNMT,GALNT9,BCAT1,PRDM13,RPS6KA2,SETD6,B3GNT9,ECE2,NUAK1,GFPT2
GO:0005874	CC	microtubule	20	4	0.03588128044	1	DNM3,TUBB2B,MAP2,SPAG6
GO:0005200	MF	structural constituent of cytoskeleton	8	3	0.03590571828	1	TUBB2B,VILL,SORBS2
GO:0046658	CC	anchored component of plasma membrane	5	2	0.03617802683	1	NTNG1,RTN4RL2
GO:0010977	BP	negative regulation of neuron projection development	17	4	0.03702816501	1	PRAG1,DNM3,RTN4RL2,MAP2
GO:0010676	BP	positive regulation of cellular carbohydrate metabolic process	4	2	0.03763599385	1	GCK,PTH1R
GO:0008347	BP	glial cell migration	6	2	0.03803079126	1	SYNE2,NR2E1
GO:0098858	CC	actin-based cell projection	17	4	0.0397526519	1	SYNE2,MAP2,TENM2,DNALI1
GO:0035107	BP	appendage morphogenesis	30	6	0.04023398115	1	FGFR2,ALX3,HOXD12,PBX1,TBX3,CACNA1C
GO:0035108	BP	limb morphogenesis	30	6	0.04023398115	1	FGFR2,ALX3,HOXD12,PBX1,TBX3,CACNA1C
GO:0051129	BP	negative regulation of cellular component organization	42	7	0.04040876857	1	PRAG1,DNM3,RTN4RL2,MIR196A1,MAP2,VILL,RPS6KA2
GO:0030901	BP	midbrain development	16	4	0.04055662512	1	FGFR2,LMX1A,OTX1,OTX2
GO:0010470	BP	regulation of gastrulation	3	2	0.04058613083	1	TENM4,OTX2
GO:0003300	BP	cardiac muscle hypertrophy	6	2	0.04119327446	1	GATA6,SORBS2
GO:0014896	BP	muscle hypertrophy	6	2	0.04119327446	1	GATA6,SORBS2
GO:0014897	BP	striated muscle hypertrophy	6	2	0.04119327446	1	GATA6,SORBS2
GO:0009101	BP	glycoprotein biosynthetic process	14	3	0.04131883781	1	GALNT9,B3GNT9,GFPT2
GO:0007049	BP	cell cycle	76	10	0.04206889247	1	FGFR2,GATA6,TUBB2B,PBX1,GOLGA2P5,BCAT1,RPS6KA2,RTKN,TBX3,NR2E1
GO:0061564	BP	axon development	49	8	0.04336320648	1	FGFR2,NTNG1,TUBB2B,RTN4RL2,LMX1A,MAP2,OTX2,NR2E1
GO:0010975	BP	regulation of neuron projection development	37	6	0.04372995819	1	PRAG1,NTNG1,DNM3,RTN4RL2,MAP2,NR2E1
GO:0031175	BP	neuron projection development	81	11	0.04470777867	1	PRAG1,FGFR2,NTNG1,DNM3,TUBB2B,RTN4RL2,LMX1A,MAP2,OTX2,NR2E1,SPAG6
GO:0060411	BP	cardiac septum morphogenesis	9	3	0.04544768711	1	FGFR2,GATA6,TBX3
GO:0005007	MF	fibroblast growth factor-activated receptor activity	1	1	0.04566736089	1	FGFR2
GO:0010839	BP	negative regulation of keratinocyte proliferation	1	1	0.04566736089	1	FGFR2
GO:0021769	BP	orbitofrontal cortex development	1	1	0.04566736089	1	FGFR2
GO:0021847	BP	ventricular zone neuroblast division	1	1	0.04566736089	1	FGFR2
GO:0021859	BP	pyramidal neuron differentiation	1	1	0.04566736089	1	FGFR2
GO:0021860	BP	pyramidal neuron development	1	1	0.04566736089	1	FGFR2
GO:0021869	BP	forebrain ventricular zone progenitor cell division	1	1	0.04566736089	1	FGFR2
GO:0035602	BP	fibroblast growth factor receptor signaling pathway involved in negative regulation of apoptotic process in bone marrow cell	1	1	0.04566736089	1	FGFR2
GO:0035603	BP	fibroblast growth factor receptor signaling pathway involved in hemopoiesis	1	1	0.04566736089	1	FGFR2
GO:0035604	BP	fibroblast growth factor receptor signaling pathway involved in positive regulation of cell proliferation in bone marrow	1	1	0.04566736089	1	FGFR2
GO:0035607	BP	fibroblast growth factor receptor signaling pathway involved in orbitofrontal cortex development	1	1	0.04566736089	1	FGFR2
GO:0060445	BP	branching involved in salivary gland morphogenesis	1	1	0.04566736089	1	FGFR2
GO:0060501	BP	positive regulation of epithelial cell proliferation involved in lung morphogenesis	1	1	0.04566736089	1	FGFR2
GO:0060523	BP	prostate epithelial cord elongation	1	1	0.04566736089	1	FGFR2
GO:0060529	BP	squamous basal epithelial stem cell differentiation involved in prostate gland acinus development	1	1	0.04566736089	1	FGFR2
GO:0060594	BP	mammary gland specification	1	1	0.04566736089	1	FGFR2
GO:0060595	BP	fibroblast growth factor receptor signaling pathway involved in mammary gland specification	1	1	0.04566736089	1	FGFR2
GO:0060615	BP	mammary gland bud formation	1	1	0.04566736089	1	FGFR2
GO:0060648	BP	mammary gland bud morphogenesis	1	1	0.04566736089	1	FGFR2
GO:0060664	BP	epithelial cell proliferation involved in salivary gland morphogenesis	1	1	0.04566736089	1	FGFR2
GO:0060667	BP	branch elongation involved in salivary gland morphogenesis	1	1	0.04566736089	1	FGFR2
GO:0060915	BP	mesenchymal cell differentiation involved in lung development	1	1	0.04566736089	1	FGFR2
GO:0071838	BP	cell proliferation in bone marrow	1	1	0.04566736089	1	FGFR2
GO:0071839	BP	apoptotic process in bone marrow cell	1	1	0.04566736089	1	FGFR2
GO:0071863	BP	regulation of cell proliferation in bone marrow	1	1	0.04566736089	1	FGFR2
GO:0071864	BP	positive regulation of cell proliferation in bone marrow	1	1	0.04566736089	1	FGFR2
GO:0071865	BP	regulation of apoptotic process in bone marrow cell	1	1	0.04566736089	1	FGFR2
GO:0071866	BP	negative regulation of apoptotic process in bone marrow cell	1	1	0.04566736089	1	FGFR2
GO:0021542	BP	dentate gyrus development	4	2	0.04570768632	1	LMX1A,NR2E1
GO:0043256	CC	laminin complex	1	1	0.04585750883	1	NTNG1
GO:0070831	BP	basement membrane assembly	1	1	0.04585750883	1	NTNG1
GO:0071711	BP	basement membrane organization	1	1	0.04585750883	1	NTNG1
GO:0099026	CC	anchored component of presynaptic membrane	1	1	0.04585750883	1	NTNG1
GO:0099029	CC	anchored component of presynaptic active zone membrane	1	1	0.04585750883	1	NTNG1
GO:0099144	CC	anchored component of synaptic membrane	1	1	0.04585750883	1	NTNG1
GO:0048598	BP	embryonic morphogenesis	93	13	0.04654949657	1	FGFR2,ALX3,TENM4,GATA6,HOXA3,HOXD3,HOXD4,HOXD12,OTX1,OTX2,PBX1,TBX3,CACNA1C
GO:0046622	BP	positive regulation of organ growth	4	2	0.04661373382	1	FGFR2,GATA6
GO:0060421	BP	positive regulation of heart growth	4	2	0.04661373382	1	FGFR2,GATA6
GO:0005975	BP	carbohydrate metabolic process	26	5	0.04679416779	1	GCK,GNMT,C1QTNF12,PTH1R,B3GNT9
GO:0044283	BP	small molecule biosynthetic process	30	5	0.04679917939	1	GCK,GNMT,C1QTNF12,PTH1R,BCAT1
GO:0019001	MF	guanyl nucleotide binding	24	5	0.04722874292	1	AGAP2,DNM3,TUBB2B,RTKN,UCP1
GO:0032561	MF	guanyl ribonucleotide binding	24	5	0.04722874292	1	AGAP2,DNM3,TUBB2B,RTKN,UCP1
GO:0008483	MF	transaminase activity	5	2	0.04735968801	1	BCAT1,GFPT2
GO:0016769	MF	transferase activity, transferring nitrogenous groups	5	2	0.04735968801	1	BCAT1,GFPT2
GO:0000289	BP	nuclear-transcribed mRNA poly(A) tail shortening	1	1	0.04738517071	1	SAMD4A
GO:0021799	BP	cerebral cortex radially oriented cell migration	6	2	0.04846323738	1	SYNE2,NR2E1
GO:0005640	CC	nuclear outer membrane	1	1	0.04873159409	1	SYNE2
GO:0021815	BP	modulation of microtubule cytoskeleton involved in cerebral cortex radial glia guided migration	1	1	0.04873159409	1	SYNE2
GO:0021817	BP	nucleokinesis involved in cell motility in cerebral cortex radial glia guided migration	1	1	0.04873159409	1	SYNE2
GO:0030473	BP	nuclear migration along microtubule	1	1	0.04873159409	1	SYNE2
GO:0031022	BP	nuclear migration along microfilament	1	1	0.04873159409	1	SYNE2
GO:0140444	MF	cytoskeleton-nuclear membrane anchor activity	1	1	0.04873159409	1	SYNE2
GO:0010970	BP	transport along microtubule	5	2	0.04911417159	1	SYNE2,MAP2
GO:0032838	CC	plasma membrane bounded cell projection cytoplasm	13	3	0.0497829958	1	MAP2,DNALI1,SPAG6
GO:0048538	BP	thymus development	5	2	0.05103526325	1	HOXA3,PBX1
GO:0016881	MF	acid-amino acid ligase activity	1	1	0.05165249258	1	TTLL10
GO:0018094	BP	protein polyglycylation	1	1	0.05165249258	1	TTLL10
GO:0018200	BP	peptidyl-glutamic acid modification	1	1	0.05165249258	1	TTLL10
GO:0070735	MF	protein-glycine ligase activity	1	1	0.05165249258	1	TTLL10
GO:0032271	BP	regulation of protein polymerization	11	3	0.05193726063	1	PYCARD,MAP2,VILL
GO:0032272	BP	negative regulation of protein polymerization	4	2	0.05260163554	1	MAP2,VILL
GO:0008170	MF	N-methyltransferase activity	3	2	0.05340197444	1	GNMT,SETD6
GO:0008757	MF	S-adenosylmethionine-dependent methyltransferase activity	3	2	0.05340197444	1	GNMT,SETD6
GO:0099080	CC	supramolecular complex	75	10	0.0535606869	1	SAMD4A,SYNE2,DNM3,GRB7,TUBB2B,KCNE1,MAP2,CACNA1C,SORBS2,SPAG6
GO:0045913	BP	positive regulation of carbohydrate metabolic process	5	2	0.05401958085	1	GCK,PTH1R
GO:0090049	BP	regulation of cell migration involved in sprouting angiogenesis	5	2	0.05409108772	1	MIR10B,MIR196A1,NR2E1
GO:0001976	BP	nervous system process involved in regulation of systemic arterial blood pressure	1	1	0.05464980749	1	RPS6KA2
GO:0002016	BP	regulation of blood volume by renin-angiotensin	1	1	0.05464980749	1	RPS6KA2
GO:0002035	BP	brain renin-angiotensin system	1	1	0.05464980749	1	RPS6KA2
GO:0004711	MF	ribosomal protein S6 kinase activity	1	1	0.05464980749	1	RPS6KA2
GO:0045835	BP	negative regulation of meiotic nuclear division	1	1	0.05464980749	1	RPS6KA2
GO:0072687	CC	meiotic spindle	1	1	0.05464980749	1	RPS6KA2
GO:0048812	BP	neuron projection morphogenesis	63	9	0.05466765843	1	FGFR2,NTNG1,DNM3,TUBB2B,LMX1A,MAP2,OTX2,NR2E1,SPAG6
GO:0004340	MF	glucokinase activity	1	1	0.05535575345	1	GCK
GO:0004396	MF	hexokinase activity	1	1	0.05535575345	1	GCK
GO:0005536	MF	glucose binding	1	1	0.05535575345	1	GCK
GO:0008865	MF	fructokinase activity	1	1	0.05535575345	1	GCK
GO:0019158	MF	mannokinase activity	1	1	0.05535575345	1	GCK
GO:0019200	MF	carbohydrate kinase activity	1	1	0.05535575345	1	GCK
GO:0044320	BP	cellular response to leptin stimulus	1	1	0.05535575345	1	GCK
GO:0046835	BP	carbohydrate phosphorylation	1	1	0.05535575345	1	GCK
GO:0051156	BP	glucose 6-phosphate metabolic process	1	1	0.05535575345	1	GCK
GO:0030029	BP	actin filament-based process	51	8	0.05549403104	1	AGAP2,SYNE2,PYCARD,KCNE1,VILL,RTKN,CACNA1C,SORBS2
GO:0014821	BP	phasic smooth muscle contraction	1	1	0.05552592505	1	TBX3
GO:0014849	BP	ureter smooth muscle contraction	1	1	0.05552592505	1	TBX3
GO:0030432	BP	peristalsis	1	1	0.05552592505	1	TBX3
GO:0060596	BP	mammary placode formation	1	1	0.05552592505	1	TBX3
GO:0060788	BP	ectodermal placode formation	1	1	0.05552592505	1	TBX3
GO:0071696	BP	ectodermal placode development	1	1	0.05552592505	1	TBX3
GO:0071697	BP	ectodermal placode morphogenesis	1	1	0.05552592505	1	TBX3
GO:0072105	BP	ureteric peristalsis	1	1	0.05552592505	1	TBX3
GO:1905072	BP	cardiac jelly development	1	1	0.05552592505	1	TBX3
GO:1905222	BP	atrioventricular canal morphogenesis	1	1	0.05552592505	1	TBX3
GO:0002118	BP	aggressive behavior	1	1	0.05567074694	1	NR2E1
GO:0048712	BP	negative regulation of astrocyte differentiation	1	1	0.05567074694	1	NR2E1
GO:0060164	BP	regulation of timing of neuron differentiation	1	1	0.05567074694	1	NR2E1
GO:0099081	CC	supramolecular polymer	58	8	0.0561396427	1	SYNE2,DNM3,TUBB2B,KCNE1,MAP2,CACNA1C,SORBS2,SPAG6
GO:0099512	CC	supramolecular fiber	58	8	0.0561396427	1	SYNE2,DNM3,TUBB2B,KCNE1,MAP2,CACNA1C,SORBS2,SPAG6
GO:0000137	CC	Golgi cis cisterna	1	1	0.05616770371	1	GOLGA2P5
GO:0003163	BP	sinoatrial node development	4	2	0.05724494716	1	GATA6,TBX3
GO:0003298	BP	physiological muscle hypertrophy	1	1	0.05725685775	1	SORBS2
GO:0003301	BP	physiological cardiac muscle hypertrophy	1	1	0.05725685775	1	SORBS2
GO:0061049	BP	cell growth involved in cardiac muscle cell development	1	1	0.05725685775	1	SORBS2
GO:0001702	BP	gastrulation with mouth forming second	4	2	0.05760238599	1	TENM4,OTX2
GO:0060412	BP	ventricular septum morphogenesis	6	2	0.05774956432	1	FGFR2,TBX3
GO:0022607	BP	cellular component assembly	157	17	0.05800839638	1	NTNG1,SYNE2,TENM4,DNM3,GNMT,GRB7,PYCARD,MIR196A1,MAP2,OTX2,VILL,GOLGA2P5,TENM2,RTKN,SET,USP4,SPAG6
GO:0001784	MF	phosphotyrosine residue binding	1	1	0.05872321254	1	SHC3
GO:0045309	MF	protein phosphorylated amino acid binding	1	1	0.05872321254	1	SHC3
GO:0070509	BP	calcium ion import	5	2	0.05908086506	1	GCK,CACNA1C
GO:0032989	BP	cellular component morphogenesis	74	10	0.05946672685	1	FGFR2,NTNG1,TENM4,DNM3,TUBB2B,LMX1A,MAP2,OTX2,NR2E1,SPAG6
GO:0048858	BP	cell projection morphogenesis	64	9	0.05991988479	1	FGFR2,NTNG1,DNM3,TUBB2B,LMX1A,MAP2,OTX2,NR2E1,SPAG6
GO:0120039	BP	plasma membrane bounded cell projection morphogenesis	64	9	0.05991988479	1	FGFR2,NTNG1,DNM3,TUBB2B,LMX1A,MAP2,OTX2,NR2E1,SPAG6
GO:0002579	BP	positive regulation of antigen processing and presentation	1	1	0.0602578596	1	PYCARD
GO:0002580	BP	regulation of antigen processing and presentation of peptide or polysaccharide antigen via MHC class II	1	1	0.0602578596	1	PYCARD
GO:0002582	BP	positive regulation of antigen processing and presentation of peptide or polysaccharide antigen via MHC class II	1	1	0.0602578596	1	PYCARD
GO:0002585	BP	positive regulation of antigen processing and presentation of peptide antigen	1	1	0.0602578596	1	PYCARD
GO:0002586	BP	regulation of antigen processing and presentation of peptide antigen via MHC class II	1	1	0.0602578596	1	PYCARD
GO:0002588	BP	positive regulation of antigen processing and presentation of peptide antigen via MHC class II	1	1	0.0602578596	1	PYCARD
GO:0005138	MF	interleukin-6 receptor binding	1	1	0.0602578596	1	PYCARD
GO:0008385	CC	IkappaB kinase complex	1	1	0.0602578596	1	PYCARD
GO:0008656	MF	cysteine-type endopeptidase activator activity involved in apoptotic process	1	1	0.0602578596	1	PYCARD
GO:0017024	MF	myosin I binding	1	1	0.0602578596	1	PYCARD
GO:0032090	MF	Pyrin domain binding	1	1	0.0602578596	1	PYCARD
GO:0072558	CC	NLRP1 inflammasome complex	1	1	0.0602578596	1	PYCARD
GO:0097153	MF	cysteine-type endopeptidase activity involved in apoptotic process	1	1	0.0602578596	1	PYCARD
GO:0097169	CC	AIM2 inflammasome complex	1	1	0.0602578596	1	PYCARD
GO:1900016	BP	negative regulation of cytokine production involved in inflammatory response	1	1	0.0602578596	1	PYCARD
GO:0007288	BP	sperm axoneme assembly	1	1	0.0604950553	1	SPAG6
GO:0035051	BP	cardiocyte differentiation	18	4	0.06118055645	1	TENM4,GATA6,TBX3,SORBS2
GO:0004653	MF	polypeptide N-acetylgalactosaminyltransferase activity	1	1	0.06129386229	1	GALNT9
GO:0035507	BP	regulation of myosin-light-chain-phosphatase activity	1	1	0.0614265178	1	NUAK1
GO:0004360	MF	glutamine-fructose-6-phosphate transaminase (isomerizing) activity	1	1	0.06163173108	1	GFPT2
GO:0006002	BP	fructose 6-phosphate metabolic process	1	1	0.06163173108	1	GFPT2
GO:0006048	BP	UDP-N-acetylglucosamine biosynthetic process	1	1	0.06163173108	1	GFPT2
GO:0006541	BP	glutamine metabolic process	1	1	0.06163173108	1	GFPT2
GO:0009226	BP	nucleotide-sugar biosynthetic process	1	1	0.06163173108	1	GFPT2
GO:0046349	BP	amino sugar biosynthetic process	1	1	0.06163173108	1	GFPT2
GO:0070548	MF	L-glutamine aminotransferase activity	1	1	0.06163173108	1	GFPT2
GO:0016757	MF	glycosyltransferase activity	9	2	0.06170368145	1	GALNT9,B3GNT9
GO:0051258	BP	protein polymerization	12	3	0.06211336484	1	PYCARD,MAP2,VILL
GO:0030048	BP	actin filament-based movement	12	3	0.0621476739	1	SYNE2,KCNE1,CACNA1C
GO:0008276	MF	protein methyltransferase activity	4	2	0.06325103616	1	PRDM13,SETD6
GO:0032990	BP	cell part morphogenesis	65	9	0.0635984676	1	FGFR2,NTNG1,DNM3,TUBB2B,LMX1A,MAP2,OTX2,NR2E1,SPAG6
GO:0002162	MF	dystroglycan binding	1	1	0.06440818235	1	MAP2
GO:0031115	BP	negative regulation of microtubule polymerization	1	1	0.06440818235	1	MAP2
GO:0032252	BP	secretory granule localization	1	1	0.06440818235	1	MAP2
GO:0032253	BP	dense core granule localization	1	1	0.06440818235	1	MAP2
GO:0044292	CC	dendrite terminus	1	1	0.06440818235	1	MAP2
GO:0044294	CC	dendritic growth cone	1	1	0.06440818235	1	MAP2
GO:0044307	CC	dendritic branch	1	1	0.06440818235	1	MAP2
GO:0048490	BP	anterograde synaptic vesicle transport	1	1	0.06440818235	1	MAP2
GO:0097441	CC	basal dendrite	1	1	0.06440818235	1	MAP2
GO:0099514	BP	synaptic vesicle cytoskeletal transport	1	1	0.06440818235	1	MAP2
GO:0099517	BP	synaptic vesicle transport along microtubule	1	1	0.06440818235	1	MAP2
GO:0099519	BP	dense core granule cytoskeletal transport	1	1	0.06440818235	1	MAP2
GO:0150001	CC	primary dendrite	1	1	0.06440818235	1	MAP2
GO:0150002	CC	distal dendrite	1	1	0.06440818235	1	MAP2
GO:0150014	CC	apical distal dendrite	1	1	0.06440818235	1	MAP2
GO:1901608	BP	regulation of vesicle transport along microtubule	1	1	0.06440818235	1	MAP2
GO:1901610	BP	positive regulation of vesicle transport along microtubule	1	1	0.06440818235	1	MAP2
GO:1901950	BP	dense core granule transport	1	1	0.06440818235	1	MAP2
GO:1901951	BP	regulation of anterograde dense core granule transport	1	1	0.06440818235	1	MAP2
GO:1901953	BP	positive regulation of anterograde dense core granule transport	1	1	0.06440818235	1	MAP2
GO:1902513	BP	regulation of organelle transport along microtubule	1	1	0.06440818235	1	MAP2
GO:1902737	CC	dendritic filopodium	1	1	0.06440818235	1	MAP2
GO:1902803	BP	regulation of synaptic vesicle transport	1	1	0.06440818235	1	MAP2
GO:1902805	BP	positive regulation of synaptic vesicle transport	1	1	0.06440818235	1	MAP2
GO:1903742	BP	regulation of anterograde synaptic vesicle transport	1	1	0.06440818235	1	MAP2
GO:1903744	BP	positive regulation of anterograde synaptic vesicle transport	1	1	0.06440818235	1	MAP2
GO:1904526	BP	regulation of microtubule binding	1	1	0.06440818235	1	MAP2
GO:1904527	BP	negative regulation of microtubule binding	1	1	0.06440818235	1	MAP2
GO:1904809	BP	regulation of dense core granule transport	1	1	0.06440818235	1	MAP2
GO:1904811	BP	positive regulation of dense core granule transport	1	1	0.06440818235	1	MAP2
GO:1990048	BP	anterograde neuronal dense core vesicle transport	1	1	0.06440818235	1	MAP2
GO:1990635	CC	proximal dendrite	1	1	0.06440818235	1	MAP2
GO:1902669	BP	positive regulation of axon guidance	1	1	0.06448165788	1	TUBB2B
GO:0007507	BP	heart development	57	8	0.0650286624	1	CRIP1,FGFR2,TENM4,GATA6,RPS6KA2,TBX3,CACNA1C,SORBS2
GO:0007409	BP	axonogenesis	43	7	0.06518545039	1	FGFR2,NTNG1,TUBB2B,LMX1A,MAP2,OTX2,NR2E1
GO:0009790	BP	embryo development	130	16	0.06540591777	1	FGFR2,ALX3,TENM4,GATA6,HOXA3,HOXD3,HOXD4,HOXD12,TUBB2B,OTX1,OTX2,PBX1,PTH1R,SIM2,TBX3,CACNA1C
GO:0021795	BP	cerebral cortex cell migration	7	2	0.0656477445	1	SYNE2,NR2E1
GO:0090398	BP	cellular senescence	7	2	0.06625761764	1	TBX3,NUAK1
GO:0055021	BP	regulation of cardiac muscle tissue growth	5	2	0.06639274836	1	FGFR2,GATA6
GO:0060043	BP	regulation of cardiac muscle cell proliferation	5	2	0.06639274836	1	FGFR2,GATA6
GO:0009880	BP	embryonic pattern specification	11	3	0.06664640317	1	FGFR2,SIM2,TBX3
GO:0044085	BP	cellular component biogenesis	160	17	0.06692403081	1	NTNG1,SYNE2,TENM4,DNM3,GNMT,GRB7,PYCARD,MIR196A1,MAP2,OTX2,VILL,GOLGA2P5,TENM2,RTKN,SET,USP4,SPAG6
GO:0030017	CC	sarcomere	19	4	0.06732548438	1	SYNE2,KCNE1,CACNA1C,SORBS2
GO:0048667	BP	cell morphogenesis involved in neuron differentiation	55	8	0.06734925559	1	FGFR2,NTNG1,DNM3,TUBB2B,LMX1A,MAP2,OTX2,NR2E1
GO:0010657	BP	muscle cell apoptotic process	7	2	0.06803738646	1	GATA6,RPS6KA2
GO:0010658	BP	striated muscle cell apoptotic process	7	2	0.06803738646	1	GATA6,RPS6KA2
GO:0010659	BP	cardiac muscle cell apoptotic process	7	2	0.06803738646	1	GATA6,RPS6KA2
GO:0007399	BP	nervous system development	223	23	0.07002735171	1	PRAG1,FGFR2,NTNG1,SYNE2,TENM4,DNM3,HOXA3,HOXD3,TUBB2B,RTN4RL2,LMX1A,MAP2,OTX1,OTX2,PBX1,SHC3,TENM2,PRDM13,SIM2,TBX3,NR2E1,ZIC4,SPAG6
GO:0086091	BP	regulation of heart rate by cardiac conduction	5	2	0.07020143939	1	KCNE1,CACNA1C
GO:0040019	BP	positive regulation of embryonic development	4	2	0.07139891203	1	TENM4,OTX2
GO:0062014	BP	negative regulation of small molecule metabolic process	7	2	0.0716470533	1	GCK,C1QTNF12
GO:0008017	MF	microtubule binding	14	3	0.07183352602	1	DNM3,MAP2,SPAG6
GO:1901576	BP	organic substance biosynthetic process	335	32	0.07223077608	1	FGFR2,SAMD4A,ALX3,GATA6,GCK,GNMT,GRB7,PYCARD,HOXA3,HOXD3,HOXD4,HOXD12,C1QTNF12,LMX1A,MIR10B,SIX6,OTX1,OTX2,GALNT9,PBX1,PTH1R,TENM2,BCAT1,PRDM13,SET,SIM2,TBX3,NR2E1,UCP1,SETD6,ZIC4,B3GNT9,GFPT2
GO:0000288	BP	nuclear-transcribed mRNA catabolic process, deadenylation-dependent decay	2	1	0.07284321513	1	SAMD4A
GO:0030182	BP	neuron differentiation	130	15	0.07294892527	1	PRAG1,FGFR2,NTNG1,TENM4,DNM3,HOXD3,TUBB2B,RTN4RL2,LMX1A,MAP2,OTX2,PBX1,TENM2,NR2E1,SPAG6
GO:0048813	BP	dendrite morphogenesis	15	3	0.07312475233	1	DNM3,MAP2,NR2E1
GO:0022008	BP	neurogenesis	155	17	0.07341202098	1	PRAG1,FGFR2,NTNG1,SYNE2,TENM4,DNM3,HOXD3,TUBB2B,RTN4RL2,LMX1A,MAP2,OTX2,PBX1,TENM2,PRDM13,NR2E1,SPAG6
GO:1901135	BP	carbohydrate derivative metabolic process	40	6	0.07446873894	1	GCK,GNMT,GALNT9,PDE4A,B3GNT9,GFPT2
GO:0003151	BP	outflow tract morphogenesis	12	3	0.0745422753	1	FGFR2,GATA6,TBX3
GO:0150034	CC	distal axon	15	3	0.07472872635	1	MAP2,OTX2,TENM2
GO:0009889	BP	regulation of biosynthetic process	280	28	0.07478789909	1	FGFR2,SAMD4A,ALX3,GATA6,GCK,GNMT,GRB7,PYCARD,HOXA3,HOXD3,HOXD4,HOXD12,C1QTNF12,LMX1A,MIR10B,SIX6,OTX1,OTX2,PBX1,PTH1R,TENM2,PRDM13,SET,SIM2,TBX3,NR2E1,UCP1,SETD6,ZIC4
GO:0003279	BP	cardiac septum development	12	3	0.07549769576	1	FGFR2,GATA6,TBX3
GO:0060443	BP	mammary gland morphogenesis	6	2	0.07551618855	1	FGFR2,TBX3
GO:0005801	CC	cis-Golgi network	2	1	0.07557484859	1	GOLGA2P5
GO:1901605	BP	alpha-amino acid metabolic process	14	3	0.07584868584	1	GNMT,BCAT1,GFPT2
GO:0004222	MF	metalloendopeptidase activity	7	2	0.07590648827	1	PAPLN,ECE2
GO:0008092	MF	cytoskeletal protein binding	56	8	0.0759223611	1	SYNE2,DNM3,PYCARD,KCNE1,MAP2,VILL,CACNA1C,SPAG6
GO:0030326	BP	embryonic limb morphogenesis	26	5	0.07646305925	1	ALX3,HOXD12,PBX1,TBX3,CACNA1C
GO:0035113	BP	embryonic appendage morphogenesis	26	5	0.07646305925	1	ALX3,HOXD12,PBX1,TBX3,CACNA1C
GO:0008589	BP	regulation of smoothened signaling pathway	6	2	0.07663437077	1	FGFR2,OTX2
GO:0032088	BP	negative regulation of NF-kappaB transcription factor activity	8	2	0.07745275678	1	PYCARD,SETD6
GO:0030031	BP	cell projection assembly	34	5	0.07785294199	1	SYNE2,DNM3,MIR196A1,TENM2,SPAG6
GO:0120031	BP	plasma membrane bounded cell projection assembly	34	5	0.07785294199	1	SYNE2,DNM3,MIR196A1,TENM2,SPAG6
GO:0003228	BP	atrial cardiac muscle tissue development	5	2	0.07822113707	1	GATA6,TBX3
GO:0061629	MF	RNA polymerase II-specific DNA-binding transcription factor binding	21	4	0.07824748386	1	GATA6,PRDM13,TBX3,SETD6
GO:0140297	MF	DNA-binding transcription factor binding	30	5	0.07835016872	1	GATA6,PBX1,PRDM13,TBX3,SETD6
GO:0043524	BP	negative regulation of neuron apoptotic process	7	2	0.07889855455	1	AGAP2,SET
GO:0048286	BP	lung alveolus development	5	2	0.07898907768	1	FGFR2,GATA6
GO:0002042	BP	cell migration involved in sprouting angiogenesis	7	2	0.07899438506	1	MIR10B,MIR196A1,NR2E1
GO:0031647	BP	regulation of protein stability	8	2	0.08072278686	1	PYCARD,USP4
GO:0032259	BP	methylation	20	4	0.08092132103	1	GNMT,PRDM13,SETD6,ECE2
GO:0030311	BP	poly-N-acetyllactosamine biosynthetic process	2	1	0.08124711539	1	B3GNT9
GO:0000226	BP	microtubule cytoskeleton organization	31	5	0.08143196513	1	SYNE2,TUBB2B,MAP2,GOLGA2P5,SPAG6
GO:0005925	CC	focal adhesion	33	5	0.08162815751	1	PRAG1,SYNE2,GRB7,SORBS2,SCARF2
GO:0030055	CC	cell-substrate junction	33	5	0.08162815751	1	PRAG1,SYNE2,GRB7,SORBS2,SCARF2
GO:0021764	BP	amygdala development	2	1	0.08173173159	1	NR2E1
GO:0015631	MF	tubulin binding	15	3	0.08286717447	1	DNM3,MAP2,SPAG6
GO:0036477	CC	somatodendritic compartment	58	8	0.08347486527	1	SAMD4A,DNM3,PYCARD,RTN4RL2,MAP2,TENM2,CACNA1C,SORBS2
GO:0006006	BP	glucose metabolic process	11	3	0.08368620056	1	GCK,GNMT,C1QTNF12
GO:0046620	BP	regulation of organ growth	6	2	0.08385544914	1	FGFR2,GATA6
GO:0060420	BP	regulation of heart growth	6	2	0.08385544914	1	FGFR2,GATA6
GO:0050886	BP	endocrine process	7	2	0.08422742868	1	RPS6KA2,TBX3
GO:0016266	BP	O-glycan processing	2	1	0.08514164469	1	GALNT9
GO:0009743	BP	response to carbohydrate	15	3	0.08524535322	1	GCK,C1QTNF12,RPS6KA2
GO:0001578	BP	microtubule bundle formation	7	2	0.08545719594	1	MAP2,SPAG6
GO:0016504	MF	peptidase activator activity	2	1	0.08639682445	1	PYCARD
GO:0016505	MF	peptidase activator activity involved in apoptotic process	2	1	0.08639682445	1	PYCARD
GO:0048699	BP	generation of neurons	134	15	0.08691172314	1	PRAG1,FGFR2,NTNG1,TENM4,DNM3,HOXD3,TUBB2B,RTN4RL2,LMX1A,MAP2,OTX2,PBX1,TENM2,NR2E1,SPAG6
GO:0048731	BP	system development	363	34	0.08738002727	1	CRIP1,PRAG1,FGFR2,NTNG1,SYNE2,ALX3,TENM4,DNM3,GATA6,HOXA3,HOXD3,HOXD4,HOXD12,TUBB2B,RTN4RL2,LMX1A,MIR10B,MIR196A1,MAP2,SIX6,OTX1,OTX2,PBX1,SHC3,PTH1R,TENM2,PRDM13,RPS6KA2,SIM2,TBX3,NR2E1,CACNA1C,ZIC4,SORBS2,SPAG6
GO:0003148	BP	outflow tract septum morphogenesis	5	2	0.08746596452	1	FGFR2,GATA6
GO:0007219	BP	Notch signaling pathway	13	3	0.08759816033	1	PRAG1,HOXD3,SORBS2
GO:0044249	BP	cellular biosynthetic process	330	31	0.08833236597	1	FGFR2,SAMD4A,ALX3,GATA6,GCK,GRB7,PYCARD,HOXA3,HOXD3,HOXD4,HOXD12,C1QTNF12,LMX1A,MIR10B,SIX6,OTX1,OTX2,GALNT9,PBX1,PTH1R,TENM2,BCAT1,PRDM13,SET,SIM2,TBX3,NR2E1,UCP1,SETD6,ZIC4,B3GNT9,GFPT2
GO:0000139	CC	Golgi membrane	30	4	0.0889545585	1	PYCARD,GALNT9,B3GNT9,ECE2
GO:0009058	BP	biosynthetic process	341	32	0.08897472605	1	FGFR2,SAMD4A,ALX3,GATA6,GCK,GNMT,GRB7,PYCARD,HOXA3,HOXD3,HOXD4,HOXD12,C1QTNF12,LMX1A,MIR10B,SIX6,OTX1,OTX2,GALNT9,PBX1,PTH1R,TENM2,BCAT1,PRDM13,SET,SIM2,TBX3,NR2E1,UCP1,SETD6,ZIC4,B3GNT9,GFPT2
GO:0086005	BP	ventricular cardiac muscle cell action potential	5	2	0.08899142849	1	KCNE1,CACNA1C
GO:0055007	BP	cardiac muscle cell differentiation	13	3	0.08932855077	1	GATA6,TBX3,SORBS2
GO:0046982	MF	protein heterodimerization activity	22	4	0.08955289412	1	TENM4,TUBB2B,TENM2,SIM2
GO:0032535	BP	regulation of cellular component size	21	4	0.09013155813	1	PYCARD,MAP2,VILL,SLC12A8
GO:0019318	BP	hexose metabolic process	12	3	0.09026474794	1	GCK,GNMT,C1QTNF12
GO:0031326	BP	regulation of cellular biosynthetic process	274	27	0.09046452387	1	FGFR2,SAMD4A,ALX3,GATA6,GCK,GRB7,PYCARD,HOXA3,HOXD3,HOXD4,HOXD12,C1QTNF12,LMX1A,MIR10B,SIX6,OTX1,OTX2,PBX1,PTH1R,TENM2,PRDM13,SET,SIM2,TBX3,NR2E1,UCP1,SETD6,ZIC4
GO:0044087	BP	regulation of cellular component biogenesis	54	7	0.09091690579	1	SYNE2,DNM3,PYCARD,MIR196A1,MAP2,VILL,TENM2
GO:0008376	MF	acetylgalactosaminyltransferase activity	2	1	0.09133343406	1	GALNT9
GO:0030041	BP	actin filament polymerization	6	2	0.09135048019	1	PYCARD,VILL
GO:0030833	BP	regulation of actin filament polymerization	6	2	0.09135048019	1	PYCARD,VILL
GO:0006040	BP	amino sugar metabolic process	2	1	0.09166064009	1	GFPT2
GO:0006047	BP	UDP-N-acetylglucosamine metabolic process	2	1	0.09166064009	1	GFPT2
GO:0009225	BP	nucleotide-sugar metabolic process	2	1	0.09166064009	1	GFPT2
GO:0030016	CC	myofibril	22	4	0.09185641703	1	SYNE2,KCNE1,CACNA1C,SORBS2
GO:0002021	BP	response to dietary excess	1	1	0.09337194782	1	UCP1
GO:0002024	BP	diet induced thermogenesis	1	1	0.09337194782	1	UCP1
GO:0017077	MF	oxidative phosphorylation uncoupler activity	1	1	0.09337194782	1	UCP1
GO:0036041	MF	long-chain fatty acid binding	1	1	0.09337194782	1	UCP1
GO:0071398	BP	cellular response to fatty acid	1	1	0.09337194782	1	UCP1
GO:1903494	BP	response to dehydroepiandrosterone	1	1	0.09337194782	1	UCP1
GO:1903495	BP	cellular response to dehydroepiandrosterone	1	1	0.09337194782	1	UCP1
GO:0016485	BP	protein processing	17	3	0.09376487693	1	PYCARD,RPS6KA2,ECE2
GO:0051128	BP	regulation of cellular component organization	120	13	0.09377688045	1	PRAG1,NTNG1,SYNE2,DNM3,PYCARD,RTN4RL2,LMX1A,MIR196A1,MAP2,VILL,TENM2,RPS6KA2,NR2E1
GO:0045504	MF	dynein heavy chain binding	1	1	0.09452978754	1	DNALI1
GO:0001662	BP	behavioral fear response	2	1	0.09511729513	1	NR2E1
GO:0002209	BP	behavioral defense response	2	1	0.09511729513	1	NR2E1
GO:0042596	BP	fear response	2	1	0.09511729513	1	NR2E1
GO:0006520	BP	cellular amino acid metabolic process	16	3	0.09562014927	1	GNMT,BCAT1,GFPT2
GO:0048736	BP	appendage development	37	6	0.09669525707	1	FGFR2,ALX3,HOXD12,PBX1,TBX3,CACNA1C
GO:0060173	BP	limb development	37	6	0.09669525707	1	FGFR2,ALX3,HOXD12,PBX1,TBX3,CACNA1C
GO:0009059	BP	macromolecule biosynthetic process	293	28	0.09692220234	1	FGFR2,SAMD4A,ALX3,GATA6,GCK,GRB7,PYCARD,HOXA3,HOXD3,HOXD4,HOXD12,LMX1A,MIR10B,SIX6,OTX1,OTX2,GALNT9,PBX1,TENM2,PRDM13,SET,SIM2,TBX3,NR2E1,UCP1,SETD6,ZIC4,B3GNT9,GFPT2
GO:0003012	BP	muscle system process	33	5	0.0970811737	1	GATA6,KCNE1,TBX3,CACNA1C,SORBS2
GO:0003006	BP	developmental process involved in reproduction	69	8	0.09774745938	1	CRIP1,FGFR2,GATA6,C3orf62,PBX1,RPS6KA2,TBX3,SPAG6
GO:0007018	BP	microtubule-based movement	18	3	0.09832124706	1	SYNE2,MAP2,SPAG6
GO:0030916	BP	otic vesicle formation	2	1	0.09849797676	1	FGFR2
GO:0060174	BP	limb bud formation	2	1	0.09849797676	1	FGFR2
GO:0060736	BP	prostate gland growth	2	1	0.09849797676	1	FGFR2
GO:0060737	BP	prostate gland morphogenetic growth	2	1	0.09849797676	1	FGFR2
GO:0071600	BP	otic vesicle morphogenesis	2	1	0.09849797676	1	FGFR2
GO:0045995	BP	regulation of embryonic development	5	2	0.09888041675	1	TENM4,OTX2
GO:0001773	BP	myeloid dendritic cell activation	2	1	0.09899665098	1	PYCARD
GO:0002277	BP	myeloid dendritic cell activation involved in immune response	2	1	0.09899665098	1	PYCARD
GO:0006907	BP	pinocytosis	2	1	0.09899665098	1	PYCARD
GO:0044351	BP	macropinocytosis	2	1	0.09899665098	1	PYCARD
GO:0051604	BP	protein maturation	18	3	0.09902242616	1	PYCARD,RPS6KA2,ECE2
GO:0150011	BP	regulation of neuron projection arborization	2	1	0.09910009025	1	NTNG1
GO:0010639	BP	negative regulation of organelle organization	14	3	0.09913947731	1	MAP2,VILL,RPS6KA2
GO:0060911	BP	cardiac cell fate commitment	6	2	0.09921538652	1	TENM4,TBX3
GO:0007389	BP	pattern specification process	82	11	0.09934074955	1	FGFR2,ALX3,HOXA3,HOXD3,HOXD4,HOXD12,OTX1,OTX2,PBX1,SIM2,TBX3
GO:0048645	BP	animal organ formation	15	3	0.09962970633	1	FGFR2,GATA6,HOXA3
GO:0098742	BP	cell-cell adhesion via plasma-membrane adhesion molecules	41	4	0.100179588	1	NTNG1,TENM4,TENM2,SCARF2
GO:0043292	CC	contractile fiber	23	4	0.101255399	1	SYNE2,KCNE1,CACNA1C,SORBS2
GO:0006919	BP	activation of cysteine-type endopeptidase activity involved in apoptotic process	2	1	0.1014358222	1	PYCARD
GO:0005996	BP	monosaccharide metabolic process	13	3	0.1028525147	1	GCK,GNMT,C1QTNF12
GO:0007010	BP	cytoskeleton organization	82	10	0.1030292638	1	AGAP2,SYNE2,PYCARD,TUBB2B,MAP2,VILL,GOLGA2P5,RTKN,SORBS2,SPAG6
GO:0035115	BP	embryonic forelimb morphogenesis	11	3	0.103541547	1	ALX3,TBX3,CACNA1C
GO:0051270	BP	regulation of cellular component movement	87	10	0.103763404	1	PRAG1,NTNG1,SYNE2,GRB7,PYCARD,TUBB2B,MIR10B,MIR196A1,MAP2,NR2E1,CACNA1C
GO:0044458	BP	motile cilium assembly	2	1	0.103794951	1	SPAG6
GO:0120316	BP	sperm flagellum assembly	2	1	0.103794951	1	SPAG6
GO:0098590	CC	plasma membrane region	69	9	0.1039971749	1	NTNG1,SYNE2,DNM3,KCNE1,PDE4A,PTH1R,TENM2,CACNA1C,SORBS2
GO:0030705	BP	cytoskeleton-dependent intracellular transport	8	2	0.1041950009	1	SYNE2,MAP2
GO:0051642	BP	centrosome localization	2	1	0.1047613826	1	SYNE2
GO:0061842	BP	microtubule organizing center localization	2	1	0.1047613826	1	SYNE2
GO:0048787	CC	presynaptic active zone membrane	2	1	0.104868129	1	NTNG1
GO:0098945	CC	intrinsic component of presynaptic active zone membrane	2	1	0.104868129	1	NTNG1
GO:0099568	CC	cytoplasmic region	17	3	0.1049356654	1	MAP2,DNALI1,SPAG6
GO:0060916	BP	mesenchymal cell proliferation involved in lung development	2	1	0.1052738276	1	FGFR2
GO:0062013	BP	positive regulation of small molecule metabolic process	7	2	0.1054226307	1	GCK,PTH1R
GO:0048568	BP	embryonic organ development	67	9	0.1060918392	1	FGFR2,ALX3,HOXA3,HOXD3,HOXD4,TUBB2B,OTX1,PBX1,TBX3
GO:0099515	BP	actin filament-based transport	2	1	0.1061920574	1	SYNE2
GO:0010224	BP	response to UV-B	1	1	0.1062840917	1	CRIP1
GO:0060741	BP	prostate gland stromal morphogenesis	1	1	0.1062840917	1	CRIP1
GO:0071236	BP	cellular response to antibiotic	1	1	0.1062840917	1	CRIP1
GO:0071493	BP	cellular response to UV-B	1	1	0.1062840917	1	CRIP1
GO:0003229	BP	ventricular cardiac muscle tissue development	8	2	0.1068173804	1	FGFR2,TBX3
GO:0031069	BP	hair follicle morphogenesis	2	1	0.1070492874	1	FGFR2
GO:0048730	BP	epidermis morphogenesis	2	1	0.1070492874	1	FGFR2
GO:0010837	BP	regulation of keratinocyte proliferation	2	1	0.1072359588	1	FGFR2
GO:0032274	BP	gonadotropin secretion	2	1	0.1078417436	1	TBX3
GO:0032275	BP	luteinizing hormone secretion	2	1	0.1078417436	1	TBX3
GO:0046884	BP	follicle-stimulating hormone secretion	2	1	0.1078417436	1	TBX3
GO:0030540	BP	female genitalia development	2	1	0.1082360593	1	TBX3
GO:0060444	BP	branching involved in mammary gland duct morphogenesis	2	1	0.1082360593	1	TBX3
GO:0030539	BP	male genitalia development	2	1	0.1082481315	1	TBX3
GO:0031527	CC	filopodium membrane	2	1	0.1083714321	1	SYNE2
GO:0005978	BP	glycogen biosynthetic process	2	1	0.1099066114	1	GCK
GO:0005979	BP	regulation of glycogen biosynthetic process	2	1	0.1099066114	1	GCK
GO:0009250	BP	glucan biosynthetic process	2	1	0.1099066114	1	GCK
GO:0010962	BP	regulation of glucan biosynthetic process	2	1	0.1099066114	1	GCK
GO:0032881	BP	regulation of polysaccharide metabolic process	2	1	0.1099066114	1	GCK
GO:0032885	BP	regulation of polysaccharide biosynthetic process	2	1	0.1099066114	1	GCK
GO:0045725	BP	positive regulation of glycogen biosynthetic process	2	1	0.1099066114	1	GCK
GO:0070873	BP	regulation of glycogen metabolic process	2	1	0.1099066114	1	GCK
GO:0070875	BP	positive regulation of glycogen metabolic process	2	1	0.1099066114	1	GCK
GO:0017076	MF	purine nucleotide binding	96	11	0.1110653498	1	AGAP2,FGFR2,TTLL10,DNM3,GCK,TUBB2B,PDE4A,RPS6KA2,RTKN,UCP1,NUAK1
GO:0032555	MF	purine ribonucleotide binding	96	11	0.1110653498	1	AGAP2,FGFR2,TTLL10,DNM3,GCK,TUBB2B,PDE4A,RPS6KA2,RTKN,UCP1,NUAK1
GO:0032580	CC	Golgi cisterna membrane	2	1	0.1112865256	1	GOLGA2P5
GO:0031643	BP	positive regulation of myelination	1	1	0.1112965541	1	TENM4
GO:0032289	BP	central nervous system myelin formation	1	1	0.1112965541	1	TENM4
GO:0008064	BP	regulation of actin polymerization or depolymerization	7	2	0.1115976677	1	PYCARD,VILL
GO:0030832	BP	regulation of actin filament length	7	2	0.1115976677	1	PYCARD,VILL
GO:0001949	BP	sebaceous gland cell differentiation	1	1	0.1116612013	1	GATA6
GO:0002759	BP	regulation of antimicrobial humoral response	1	1	0.1116612013	1	GATA6
GO:0007493	BP	endodermal cell fate determination	1	1	0.1116612013	1	GATA6
GO:0032906	BP	transforming growth factor beta2 production	1	1	0.1116612013	1	GATA6
GO:0032909	BP	regulation of transforming growth factor beta2 production	1	1	0.1116612013	1	GATA6
GO:0032911	BP	negative regulation of transforming growth factor beta1 production	1	1	0.1116612013	1	GATA6
GO:0032912	BP	negative regulation of transforming growth factor beta2 production	1	1	0.1116612013	1	GATA6
GO:0048733	BP	sebaceous gland development	1	1	0.1116612013	1	GATA6
GO:0051525	MF	NFAT protein binding	1	1	0.1116612013	1	GATA6
GO:0060947	BP	cardiac vascular smooth muscle cell differentiation	1	1	0.1116612013	1	GATA6
GO:0071635	BP	negative regulation of transforming growth factor beta production	1	1	0.1116612013	1	GATA6
GO:1901388	BP	regulation of transforming growth factor beta activation	1	1	0.1116612013	1	GATA6
GO:1901390	BP	positive regulation of transforming growth factor beta activation	1	1	0.1116612013	1	GATA6
GO:1904002	BP	regulation of sebum secreting cell proliferation	1	1	0.1116612013	1	GATA6
GO:1904003	BP	negative regulation of sebum secreting cell proliferation	1	1	0.1116612013	1	GATA6
GO:1990654	BP	sebum secreting cell proliferation	1	1	0.1116612013	1	GATA6
GO:0009100	BP	glycoprotein metabolic process	21	3	0.1120865556	1	GALNT9,B3GNT9,GFPT2
GO:0035162	BP	embryonic hemopoiesis	2	1	0.112369538	1	PBX1
GO:0071675	BP	regulation of mononuclear cell migration	2	1	0.1127073765	1	PYCARD
GO:0071677	BP	positive regulation of mononuclear cell migration	2	1	0.1127073765	1	PYCARD
GO:0072678	BP	T cell migration	2	1	0.1127073765	1	PYCARD
GO:2000401	BP	regulation of lymphocyte migration	2	1	0.1127073765	1	PYCARD
GO:2000403	BP	positive regulation of lymphocyte migration	2	1	0.1127073765	1	PYCARD
GO:2000404	BP	regulation of T cell migration	2	1	0.1127073765	1	PYCARD
GO:2000406	BP	positive regulation of T cell migration	2	1	0.1127073765	1	PYCARD
GO:0051219	MF	phosphoprotein binding	2	1	0.1128251418	1	SHC3
GO:0061702	CC	inflammasome complex	2	1	0.1128504002	1	PYCARD
GO:0072559	CC	NLRP3 inflammasome complex	2	1	0.1128504002	1	PYCARD
GO:0042771	BP	intrinsic apoptotic signaling pathway in response to DNA damage by p53 class mediator	2	1	0.1129599146	1	PYCARD
GO:0051447	BP	negative regulation of meiotic cell cycle	2	1	0.1134752242	1	RPS6KA2
GO:0014848	BP	urinary tract smooth muscle contraction	2	1	0.1139463524	1	TBX3
GO:0030971	MF	receptor tyrosine kinase binding	2	1	0.1139578865	1	SHC3
GO:0098773	BP	skin epidermis development	7	2	0.11424221	1	FGFR2,GATA6
GO:0021960	BP	anterior commissure morphogenesis	2	1	0.1146605225	1	NR2E1
GO:0000244	BP	spliceosomal tri-snRNP complex assembly	2	1	0.1147670729	1	USP4
GO:0009952	BP	anterior/posterior pattern specification	44	7	0.1149804677	1	HOXA3,HOXD3,HOXD4,OTX1,OTX2,PBX1,TBX3
GO:0097440	CC	apical dendrite	2	1	0.114981707	1	MAP2
GO:0031333	BP	negative regulation of protein-containing complex assembly	6	2	0.1151365056	1	MAP2,VILL
GO:0006337	BP	nucleosome disassembly	2	1	0.1152837717	1	SET
GO:0033687	BP	osteoblast proliferation	3	1	0.1159206387	1	FGFR2
GO:0033688	BP	regulation of osteoblast proliferation	3	1	0.1159206387	1	FGFR2
GO:0140096	MF	catalytic activity, acting on a protein	110	12	0.1161476397	1	PRAG1,FGFR2,TTLL10,PYCARD,GALNT9,PRDM13,RPS6KA2,USP4,SETD6,PAPLN,ECE2,NUAK1
GO:0015630	CC	microtubule cytoskeleton	58	7	0.1162395242	1	DNM3,TUBB2B,MAP2,RPS6KA2,DNALI1,SPAG6,NUAK1
GO:1903649	BP	regulation of cytoplasmic transport	2	1	0.1166007277	1	MAP2
GO:1903651	BP	positive regulation of cytoplasmic transport	2	1	0.1166007277	1	MAP2
GO:0017134	MF	fibroblast growth factor binding	3	1	0.1168093109	1	FGFR2
GO:0008234	MF	cysteine-type peptidase activity	10	2	0.1178786391	1	PYCARD,USP4
GO:0043228	CC	non-membrane-bounded organelle	334	31	0.1180721201	1	SAMD4A,SYNE2,ALX3,DNM3,GATA6,GRB7,PYCARD,HOXA3,HOXD3,HOXD4,HOXD12,TUBB2B,KCNE1,LMX1A,MAP2,SIX6,OTX1,OTX2,VILL,PBX1,RPS6KA2,RTKN,SET,SIM2,TBX3,NR2E1,CACNA1C,DNALI1,SORBS2,SPAG6,NUAK1
GO:0043232	CC	intracellular non-membrane-bounded organelle	334	31	0.1180721201	1	SAMD4A,SYNE2,ALX3,DNM3,GATA6,GRB7,PYCARD,HOXA3,HOXD3,HOXD4,HOXD12,TUBB2B,KCNE1,LMX1A,MAP2,SIX6,OTX1,OTX2,VILL,PBX1,RPS6KA2,RTKN,SET,SIM2,TBX3,NR2E1,CACNA1C,DNALI1,SORBS2,SPAG6,NUAK1
GO:0034992	CC	microtubule organizing center attachment site	2	1	0.1183141645	1	SYNE2
GO:0034993	CC	meiotic nuclear membrane microtubule tethering complex	2	1	0.1183141645	1	SYNE2
GO:0106083	CC	nuclear membrane protein complex	2	1	0.1183141645	1	SYNE2
GO:0106094	CC	nuclear membrane microtubule tethering complex	2	1	0.1183141645	1	SYNE2
GO:0010828	BP	positive regulation of glucose transmembrane transport	2	1	0.1190776162	1	C1QTNF12
GO:0046326	BP	positive regulation of glucose import	2	1	0.1190776162	1	C1QTNF12
GO:0031685	MF	adenosine receptor binding	2	1	0.1192136627	1	USP4
GO:0003081	BP	regulation of systemic arterial blood pressure by renin-angiotensin	2	1	0.1194980998	1	RPS6KA2
GO:0042149	BP	cellular response to glucose starvation	2	1	0.1195352251	1	NUAK1
GO:0001836	BP	release of cytochrome c from mitochondria	2	1	0.1203311581	1	PYCARD
GO:0010822	BP	positive regulation of mitochondrion organization	2	1	0.1203311581	1	PYCARD
GO:0090199	BP	regulation of release of cytochrome c from mitochondria	2	1	0.1203311581	1	PYCARD
GO:0090200	BP	positive regulation of release of cytochrome c from mitochondria	2	1	0.1203311581	1	PYCARD
GO:0032553	MF	ribonucleotide binding	98	11	0.1207841574	1	AGAP2,FGFR2,TTLL10,DNM3,GCK,TUBB2B,PDE4A,RPS6KA2,RTKN,UCP1,NUAK1
GO:0000904	BP	cell morphogenesis involved in differentiation	62	8	0.1208391549	1	FGFR2,NTNG1,DNM3,TUBB2B,LMX1A,MAP2,OTX2,NR2E1
GO:0042104	BP	positive regulation of activated T cell proliferation	2	1	0.1208973097	1	PYCARD
GO:0046006	BP	regulation of activated T cell proliferation	2	1	0.1208973097	1	PYCARD
GO:0050798	BP	activated T cell proliferation	2	1	0.1208973097	1	PYCARD
GO:0086001	BP	cardiac muscle cell action potential	6	2	0.1209911957	1	KCNE1,CACNA1C
GO:0086002	BP	cardiac muscle cell action potential involved in contraction	6	2	0.1209911957	1	KCNE1,CACNA1C
GO:0022029	BP	telencephalon cell migration	9	2	0.1218020036	1	SYNE2,NR2E1
GO:0022037	BP	metencephalon development	8	2	0.1221555209	1	LMX1A,OTX1
GO:0004991	MF	parathyroid hormone receptor activity	1	1	0.1232267975	1	PTH1R
GO:0010919	BP	regulation of inositol phosphate biosynthetic process	1	1	0.1232267975	1	PTH1R
GO:0060732	BP	positive regulation of inositol phosphate biosynthetic process	1	1	0.1232267975	1	PTH1R
GO:1902932	BP	positive regulation of alcohol biosynthetic process	1	1	0.1232267975	1	PTH1R
GO:0080090	BP	regulation of primary metabolic process	361	33	0.1234185791	1	AGAP2,FGFR2,SAMD4A,ALX3,GATA6,GCK,GNMT,GRB7,PYCARD,HOXA3,HOXD3,HOXD4,HOXD12,C1QTNF12,LMX1A,MIR10B,SIX6,OTX1,OTX2,PBX1,PTH1R,TENM2,PRDM13,RPS6KA2,SET,SIM2,TBX3,NR2E1,UCP1,USP4,SETD6,ZIC4,PAPLN,NUAK1
GO:0036126	CC	sperm flagellum	9	2	0.1237174863	1	DNALI1,SPAG6
GO:0008088	BP	axo-dendritic transport	2	1	0.1253319218	1	MAP2
GO:0008089	BP	anterograde axonal transport	2	1	0.1253319218	1	MAP2
GO:0048489	BP	synaptic vesicle transport	2	1	0.1253319218	1	MAP2
GO:0098930	BP	axonal transport	2	1	0.1253319218	1	MAP2
GO:0046683	BP	response to organophosphorus	9	2	0.1253421026	1	GATA6,KCNE1
GO:0051591	BP	response to cAMP	9	2	0.1253421026	1	GATA6,KCNE1
GO:0000902	BP	cell morphogenesis	86	10	0.1259019962	1	PRAG1,FGFR2,NTNG1,DNM3,TUBB2B,LMX1A,MAP2,OTX2,NR2E1,SPAG6
GO:0048732	BP	gland development	54	7	0.1262813478	1	CRIP1,FGFR2,GATA6,HOXA3,HOXD3,PBX1,TBX3
GO:0007173	BP	epidermal growth factor receptor signaling pathway	9	2	0.1280638766	1	GRB7,SHC3
GO:0038127	BP	ERBB signaling pathway	9	2	0.1280638766	1	GRB7,SHC3
GO:0030900	BP	forebrain development	53	7	0.1280726578	1	FGFR2,SYNE2,LMX1A,OTX1,OTX2,TBX3,NR2E1
GO:0018026	BP	peptidyl-lysine monomethylation	1	1	0.1281192692	1	SETD6
GO:0051059	MF	NF-kappaB binding	1	1	0.1281192692	1	SETD6
GO:0000956	BP	nuclear-transcribed mRNA catabolic process	3	1	0.129473168	1	SAMD4A
GO:0019827	BP	stem cell population maintenance	18	3	0.1297584636	1	TBX3,NR2E1,SETD6
GO:0098727	BP	maintenance of cell number	18	3	0.1297584636	1	TBX3,NR2E1,SETD6
GO:0001701	BP	in utero embryonic development	27	4	0.1301130774	1	FGFR2,GATA6,PTH1R,TBX3
GO:0120293	CC	dynein axonemal particle	2	1	0.130379519	1	DNALI1
GO:0000145	CC	exocyst	1	1	0.1310645747	1	EXOC3L2
GO:0051601	BP	exocyst localization	1	1	0.1310645747	1	EXOC3L2
GO:0008154	BP	actin polymerization or depolymerization	8	2	0.1315643306	1	PYCARD,VILL
GO:0030424	CC	axon	39	5	0.1316972383	1	DNM3,RTN4RL2,MAP2,OTX2,TENM2
GO:0097202	BP	activation of cysteine-type endopeptidase activity	2	1	0.131937427	1	PYCARD
GO:0071322	BP	cellular response to carbohydrate stimulus	10	2	0.1319975663	1	C1QTNF12,RPS6KA2
GO:0006739	BP	NADP metabolic process	2	1	0.1328200541	1	GCK
GO:0001974	BP	blood vessel remodeling	2	1	0.1330688198	1	HOXA3
GO:0009948	BP	anterior/posterior axis specification	7	2	0.1337094719	1	OTX2,TBX3
GO:0031798	MF	type 1 metabotropic glutamate receptor binding	1	1	0.1339350475	1	DNM3
GO:0031802	MF	type 5 metabotropic glutamate receptor binding	1	1	0.1339350475	1	DNM3
GO:0036284	CC	tubulobulbar complex	1	1	0.1339350475	1	DNM3
GO:0061000	BP	negative regulation of dendritic spine development	1	1	0.1339350475	1	DNM3
GO:0061002	BP	negative regulation of dendritic spine morphogenesis	1	1	0.1339350475	1	DNM3
GO:0061828	CC	apical tubulobulbar complex	1	1	0.1339350475	1	DNM3
GO:0061829	CC	basal tubulobulbar complex	1	1	0.1339350475	1	DNM3
GO:0098843	CC	postsynaptic endocytic zone	1	1	0.1339350475	1	DNM3
GO:0098844	CC	postsynaptic endocytic zone membrane	1	1	0.1339350475	1	DNM3
GO:0099186	MF	structural constituent of postsynapse	1	1	0.1339350475	1	DNM3
GO:0001222	MF	transcription corepressor binding	3	1	0.1339639782	1	PBX1
GO:0048523	BP	negative regulation of cellular process	306	28	0.1344552816	1	AGAP2,PRAG1,FGFR2,SAMD4A,DNM3,GATA6,GCK,GRB7,PYCARD,RTN4RL2,KCNE1,C1QTNF12,LMX1A,MIR10B,MIR196A1,MAP2,VILL,PBX1,PTH1R,TENM2,PRDM13,RPS6KA2,SET,SIM2,TBX3,NR2E1,USP4,CACNA1C,PAPLN
GO:0010593	BP	negative regulation of lamellipodium assembly	2	1	0.1348854346	1	MIR196A1
GO:1902744	BP	negative regulation of lamellipodium organization	2	1	0.1348854346	1	MIR196A1
GO:0030309	BP	poly-N-acetyllactosamine metabolic process	3	1	0.1349222475	1	B3GNT9
GO:0048852	BP	diencephalon morphogenesis	2	1	0.1351861719	1	OTX1
GO:0048853	BP	forebrain morphogenesis	2	1	0.1351861719	1	OTX1
GO:0043254	BP	regulation of protein-containing complex assembly	17	3	0.1353776401	1	PYCARD,MAP2,VILL
GO:1901363	MF	heterocyclic compound binding	363	33	0.1357193414	1	AGAP2,FGFR2,SAMD4A,TTLL10,ALX3,DNM3,GATA6,GCK,GNMT,GRB7,HOXA3,HOXD3,HOXD4,HOXD12,TUBB2B,LMX1A,MIR10B,MIR196A1,SIX6,OTX1,OTX2,PBX1,PDE4A,PRDM13,RPS6KA2,RTKN,SET,SIM2,TBX3,NR2E1,UCP1,ZIC4,SORBS2,NUAK1
GO:0010803	BP	regulation of tumor necrosis factor-mediated signaling pathway	3	1	0.1360135318	1	PYCARD
GO:0061901	BP	regulation of 1-phosphatidylinositol-3-kinase activity	1	1	0.136035506	1	AGAP2
GO:0061903	BP	positive regulation of 1-phosphatidylinositol-3-kinase activity	1	1	0.136035506	1	AGAP2
GO:0043535	BP	regulation of blood vessel endothelial cell migration	10	2	0.1363098813	1	MIR10B,MIR196A1,NR2E1
GO:0007369	BP	gastrulation	23	4	0.1363127585	1	FGFR2,TENM4,GATA6,OTX2
GO:0046983	MF	protein dimerization activity	58	7	0.1365628164	1	FGFR2,TENM4,PYCARD,TUBB2B,PTH1R,TENM2,SIM2
GO:0060462	BP	lung lobe development	2	1	0.1370747315	1	FGFR2
GO:0060463	BP	lung lobe morphogenesis	2	1	0.1370747315	1	FGFR2
GO:0060670	BP	branching involved in labyrinthine layer morphogenesis	2	1	0.1370747315	1	FGFR2
GO:1901701	BP	cellular response to oxygen-containing compound	64	7	0.1373734226	1	FGFR2,GCK,PYCARD,KCNE1,C1QTNF12,RPS6KA2,UCP1
GO:0008543	BP	fibroblast growth factor receptor signaling pathway	8	2	0.1375542441	1	FGFR2,OTX2
GO:0006023	BP	aminoglycan biosynthetic process	3	1	0.1381332282	1	B3GNT9
GO:0021814	BP	cell motility involved in cerebral cortex radial glia guided migration	3	1	0.138155686	1	SYNE2
GO:0043168	MF	anion binding	124	13	0.1386013642	1	AGAP2,FGFR2,TTLL10,DNM3,GCK,GNMT,TUBB2B,VILL,PDE4A,RPS6KA2,RTKN,UCP1,NUAK1
GO:0032868	BP	response to insulin	9	2	0.139078874	1	GCK,C1QTNF12
GO:0032869	BP	cellular response to insulin stimulus	9	2	0.139078874	1	GCK,C1QTNF12
GO:0002218	BP	activation of innate immune response	3	1	0.1393827841	1	PYCARD
GO:0060047	BP	heart contraction	23	4	0.140009519	1	GATA6,KCNE1,RPS6KA2,CACNA1C
GO:0044321	BP	response to leptin	2	1	0.1402896045	1	GCK
GO:0021873	BP	forebrain neuroblast division	2	1	0.1406714214	1	FGFR2
GO:0055057	BP	neuroblast division	2	1	0.1406714214	1	FGFR2
GO:0055010	BP	ventricular cardiac muscle tissue morphogenesis	3	1	0.140812977	1	FGFR2
GO:0086003	BP	cardiac muscle cell contraction	7	2	0.1414154211	1	KCNE1,CACNA1C
GO:0003206	BP	cardiac chamber morphogenesis	16	3	0.142007439	1	FGFR2,GATA6,TBX3
GO:0042981	BP	regulation of apoptotic process	94	10	0.1423584519	1	AGAP2,FGFR2,ALX3,GATA6,PYCARD,RPS6KA2,RTKN,SET,TBX3,NR2E1
GO:0032839	CC	dendrite cytoplasm	3	1	0.1429147016	1	MAP2
GO:0120111	CC	neuron projection cytoplasm	3	1	0.1429147016	1	MAP2
GO:0003924	MF	GTPase activity	16	3	0.1430240616	1	AGAP2,DNM3,TUBB2B
GO:0032970	BP	regulation of actin filament-based process	18	3	0.1435837539	1	PYCARD,VILL,CACNA1C
GO:0097159	MF	organic cyclic compound binding	365	33	0.1441123867	1	AGAP2,FGFR2,SAMD4A,TTLL10,ALX3,DNM3,GATA6,GCK,GNMT,GRB7,HOXA3,HOXD3,HOXD4,HOXD12,TUBB2B,LMX1A,MIR10B,MIR196A1,SIX6,OTX1,OTX2,PBX1,PDE4A,PRDM13,RPS6KA2,RTKN,SET,SIM2,TBX3,NR2E1,UCP1,ZIC4,SORBS2,NUAK1
GO:1901612	MF	cardiolipin binding	2	1	0.1441352183	1	UCP1
GO:1990542	BP	mitochondrial transmembrane transport	2	1	0.1445152867	1	UCP1
GO:0043067	BP	regulation of programmed cell death	95	10	0.1445258933	1	AGAP2,FGFR2,ALX3,GATA6,PYCARD,RPS6KA2,RTKN,SET,TBX3,NR2E1
GO:0014074	BP	response to purine-containing compound	10	2	0.144644189	1	GATA6,KCNE1
GO:0000086	BP	G2/M transition of mitotic cell cycle	2	1	0.1449748463	1	PBX1
GO:0010389	BP	regulation of G2/M transition of mitotic cell cycle	2	1	0.1449748463	1	PBX1
GO:0010971	BP	positive regulation of G2/M transition of mitotic cell cycle	2	1	0.1449748463	1	PBX1
GO:1902751	BP	positive regulation of cell cycle G2/M phase transition	2	1	0.1449748463	1	PBX1
GO:0033555	BP	multicellular organismal response to stress	3	1	0.1455113887	1	NR2E1
GO:0120034	BP	positive regulation of plasma membrane bounded cell projection assembly	10	2	0.1456279766	1	DNM3,TENM2
GO:2000112	BP	regulation of cellular macromolecule biosynthetic process	20	3	0.1457324419	1	SAMD4A,GCK,GRB7,MIR10B
GO:0003351	BP	epithelial cilium movement involved in extracellular fluid movement	3	1	0.145767449	1	SPAG6
GO:0006858	BP	extracellular transport	3	1	0.145767449	1	SPAG6
GO:0021885	BP	forebrain cell migration	10	2	0.1463746483	1	SYNE2,NR2E1
GO:0030325	BP	adrenal gland development	3	1	0.1466131158	1	PBX1
GO:1990769	CC	proximal neuron projection	2	1	0.1466578412	1	MAP2
GO:0010880	BP	regulation of release of sequestered calcium ion into cytosol by sarcoplasmic reticulum	1	1	0.1469667148	1	CACNA1C
GO:0010881	BP	regulation of cardiac muscle contraction by regulation of the release of sequestered calcium ion	1	1	0.1469667148	1	CACNA1C
GO:0010882	BP	regulation of cardiac muscle contraction by calcium ion signaling	1	1	0.1469667148	1	CACNA1C
[truncated: 8,786 more rows]
