# Supplementary material for: Atypical teratoid/rhabdoid tumoroids reveal subgroup-specific drug vulnerabilities
Source: Oncogene. 2023 Apr 5;42(20):1661–71. doi: 10.1038/s41388-023-02681-y (PMC10181938; doi:10.1038/s41388-023-02681-y)
Supplement: Supplementary file 7 — Sup. Table 4 [file 41388_2023_2681_MOESM7_ESM.xlsx]

## Sheet: Sheet1
Sample_ID	MNP Classification 12.5	MNP Calibrated score 12.5
AT-MYC06_T	ATRT, MYC	0.99929
AT-MYC06_X	ATRT, MYC	0.99999
AT-MYC07_T	ATRT, MYC	0.99559
AT-MYC07_X	ATRT, MYC	0.99999
AT-MYC08_T	ATRT, MYC	0.97826
AT-MYC08_X	ATRT, MYC	0.99996
AT-SHH02_T	No match	No match
AT-SHH02_X	ATRT	0.94622
AT-SHH04_T	ATRT, SHH	0.99991
AT-SHH05_T	ATRT, SHH	0.99984
AT-SHH15_T	ATRT, SHH	0.99977
AT-SHH17_T	ATRT, SHH	0.99999
AT-SHH17_X	ATRT, SHH	0.99999
AT-SHH18_T	ATRT, SHH	0.9999
AT-SHH18_X	ATRT, SHH	0.89421
BM-MRT01_T	ATRT, MYC	0.9998
BM-MRT20_T	ATRT, MYC	0.99958
